# Supplementary material for: Monthly mobility inferred from isoscapes and laser ablation strontium isotope ratios in caprine tooth enamel
Source: Sci Rep. 2021 Jan 26;11:2277. doi: 10.1038/s41598-021-81923-z (PMC7838167; doi:10.1038/s41598-021-81923-z)
Supplement: Supplementary file 2 — Supplementary Table S1. [file 41598_2021_81923_MOESM2_ESM.xlsx]

## Sheet:  S1 Plants Samples
Table S1. Sampling of biologically available 87Sr/86Sr with associated standard error (SE) and taxon of plants.
Sample Name	Latitude (Dec. Degrees)	Longitude (Dec. Degrees)	Altitude (m)	87Sr/86Sr	SE	88Sr	Notes
Alt16-011/012	49.6882	90.1352	1529	0.714532	1.1e-05	0.728456	Poaceae indet.; Anabasis brevifolia
Alt16-013/014	49.7136	90.129	1549	0.71714	8e-06	0.858424	Poaceae indet.; Anabasis brevifolia
Alt16-015/018	49.7345	90.1039	1585	0.718735	6e-06	1.32084	Poaceae indet.; Kachia prostrata; Ephedra sinica; Krascheninnikovia ceratoides
Alt16-019/022	49.7553	90.0796	1621	0.717338	1e-05	0.596195	Poaceae indet.; Krascheninnikovia ceratoides; Artemisia sp.; Dontostemon senilis
Alt16-027/031	49.7726	90.0337	1680	0.721253	9e-06	0.967276	Poaceae indet.; Artemisia sp.; Artemisia dracunculus; Salix sp.; Caragana bungei
Alt16-032/035	49.7923	90.0226	1764	0.71458	7e-06	0.642274	Poaceae indet; Artemisia sp.; Krascheninnikovia ceratoides; Caragana brungei
Alt16-036/038	49.8132	90.0024	1864	0.712948	6e-06	1.1668	Poaceae indet.; Heteropappus altaicus; Artemisia tanacetifolia
Alt16-039/042	49.8375	90.0068	1859	0.711698	6e-06	1.32792	Poaceae indet.; Caragana spinosa; Heteropappus altaicus; Ajania trifida
Alt16-046/049	49.8621	90.0107	1816	0.713686	8e-06	0.696527	Poaceae indet.; Krascheninnikovia ceratoides; Heteropappus altaicus; Ajania trifida
Alt16-050/053	49.8737	90.0127	1855	0.71378	8e-06	0.657181	Poaceae indet.; Artemisia sp.; Caragana bungei; Ajania trifida
Alt16-054	49.8759	90.0138	1870	0.713679	5e-06	1.19747	Poaceae indet.
Alt16-055/057	49.8795	89.9996	1892	0.712641	4e-06	1.30977	Poaceae indet.; Caragana spinosa; Ajania trifida
Alt16-058/061	49.8901	90.0019	1953	0.713283	8e-06	0.644576	Poaceae indet.; Caragana spinosa; Ajania trifida
Alt16-071/073	49.8637	90.0237	1817	0.714303	8e-06	0.751893	Poaceae indet.; Caragana bungei; Ajania trifida
Alt16-074/076	49.8528	90.0187	1805	0.712144	8e-06	0.70319	Poaceae indet.; Heteropappus altaicus; Caragana bungei
Alt16-079/080	49.8261	90.0203	1777	0.715137	1.2e-05	1.20227	Poaceae indet.; Artemisia sp.; Artemisia scoparia
Alt16-086/088	49.6634	90.2009	1501	0.717604	6e-06	1.14644	Poaceae indet.; Caragana spinosa
Alt16-089	49.6725	90.192	1505	0.716761	6e-06	1.18617	Poaceae indet.
Alt16-092	49.6802	90.1809	1511	0.718858	7e-06	0.821116	Poaceae indet.
Alt16-095/096	49.7009	90.1727	1523	0.71965	7e-06	0.730966	Poaceae indet.; Artemisia sp.
Alt16-098	49.7102	90.1668	1534	0.717335	5e-06	1.35651	Poaceae indet.; Anabasis brevifolia; Chenopodium acuminatum
Alt16-101	49.6898	90.1709	1519	0.717983	5e-06	1.03276	Poaceae indet.; Artemisia sp.; Chenopodium acuminatum
Alt16-109	49.8466	89.9938	1914	0.714114	8e-06	0.794631	Poaceae indet.; Krascheninnikovia ceratoides; Heteropappus altaicus; Dracocephalum peregrinum
Alt16-112	49.8576	89.9826	2097	0.716597	7e-06	0.849989	Poaceae indet.; Elymus sp.; Heteropappus altaicus; Ajania trifida; Fabaceae indet.; Stipa glareosa
Alt16-116	49.8505	89.9666	1991	0.711674	4e-06	1.21107	Poaceae indet.; Heteropappus altaicus; Ajania trifida
Alt16-118	49.8387	89.9774	1931	0.713246	8e-06	0.769103	Poaceae indet.; Heteropappuss altaicus; Ajania trifida;
Alt16-119	49.843	89.9827	1946	0.713388	6e-06	1.31248	Poaceae indet.; Elymus sp.; Chenopodium album
Alt16-120	49.843	89.9827	1946	0.714635	4e-06	1.38202	Poaceae indet.
Alt16-124	49.7963	89.9694	2124	0.71412	6e-06	0.77136	Poaceae indet.; Asteraceae indet.
Alt16-125	49.7988	89.9515	2219	0.713614	7e-06	0.686035	Poaceae indet.
Alt16-127	49.7882	89.9376	2496	0.714785	5e-06	1.22022	Poaceae indet.; Asteraceae indet.
Alt16-130/131	49.7928	89.9062	2757	0.713124	5e-06	1.90242	Poaceae indet.
Alt16-132	49.7893	89.8911	2818	0.71442	8e-06	0.810665	Poaceae indet.
Alt16-133	49.7892	89.8801	2884	0.714935	7e-06	0.848858	Poaceae indet.; Asteraceae indet.
Alt16-135	49.7942	89.8624	3015	0.71195	6e-06	1.33505	Poaceae indet.
Alt16-137	49.7994	89.8764	2945	0.713883	6e-06	0.780829	Poaceae indet.
Alt16-139	49.8029	89.8942	2904	0.714203	7e-06	0.831855	Poaceae indet.; Asteraceae indet.
Alt16-140	49.8041	89.9059	2878	0.713244	6e-06	1.3048	Poaceae indet.
Alt16-142	49.7975	89.918	2773	0.716255	7e-06	0.838125	Poaceae indet.
Alt16-144	49.7856	89.9216	2661	0.715306	7e-06	0.707235	Poaceae indet.
Alt16-145	49.7847	89.9351	2581	0.715337	6e-06	0.740073	Poaceae indet.
Alt16-146	49.8302	90.0377	1805	0.714084	6e-06	1.311	Poaceae indet.; Artemisia sp.
Alt16-148	49.8388	90.0652	1765	0.712631	7e-06	0.671795	Poaceae indet.; Heteropappus altaicus
Alt16-150	49.8424	90.0515	1786	0.711697	6e-06	0.647331	Poaceae indet.; Heteropappus altaicus; Ajania trifida
Alt16-158	49.8182	89.9372	2357	0.718336	6e-06	0.787572	Elymus sp.
Alt16-161	49.8389	90.0463	1792	0.71158	6e-06	0.661915	Poaceae indet.; Heteropappus altaicus; Ajania trifida
Alt16-175	49.7132	90.0066	1710	0.712462	6e-06	0.772694	Poaceae indet.; Ajania trifida; Stipa glareosa
Alt16-176	49.71	89.9889	1757	0.714788	6e-06	1.14504	Poaceae indet.; Ajania trifida; Stipa glareosa; Artemisia sp.; Elymus sp.
Alt16-177	49.7076	89.971	1790	0.715531	2.1e-05	0.180076	Poaceae indet.
Alt16-179	49.703	89.9453	1853	0.7112	6e-06	0.892741	Poaceae indet.; Artemisia sp.; Caragana bungei; Fabaceae indet.
Alt16-180	49.703	89.9285	1926	0.713788	5e-06	0.973112	Poaceae indet.; Heteropappus altaicus
Alt16-182	49.6884	89.8921	2097	0.712495	6e-06	1.14724	Elymus sp.; Chenopodium album
Alt16-183	49.6758	89.8758	2220	0.713576	8e-06	0.726064	Elymus sp.; Artemisia tanacetifolia
Alt16-185	49.6909	89.8116	2642	0.712899	5e-06	1.08226	Poaceae indet.; Asteraceae indet.
Alt16-190	49.7058	89.7863	2858	0.714792	7e-06	0.701564	Poaceae indet.
Alt16-192	49.713	89.7676	2958	0.715776	5e-06	0.829526	Poaceae indet.; Asteraceae indet.
Alt16-193	49.7198	89.7807	2814	0.719232	5e-06	1.31482	Poaceae indet.
Alt16-195	49.7183	89.8007	2857	0.716338	6e-06	1.52023	Poaceae indet.; Elymus sp.
Alt16-197	49.7052	89.8197	2611	0.716293	6e-06	0.817051	Poaceae indet.
Alt16-199	49.7092	89.8407	2418	0.719577	6e-06	0.696487	Elymus sp.; Artemisia tanacetifolia
Alt16-201	49.7074	89.8603	2123	0.721133	5e-06	1.19027	Poaceae indet.; Populus laurifolia
Alt16-202	49.7084	89.8747	2044	0.720465	8e-06	0.602155	Poaceae indet.; elymus sp.; Artemisia dracunculus; Populus laurifolia
Alt16-204	49.7094	89.8951	1967	0.718047	6e-06	1.19346	Poaceae indet.; Artemisia sp.; Chenopodium album
Alt16-205	49.7081	89.9131	1914	0.716049	7e-06	0.802087	Poaceae indet.; Crepis chrysantha; Asteraceae indet.; plant indet.
Alt16-206	49.7064	89.9234	1891	0.714981	7e-06	0.807228	Poaceae indet.; Artemisia sp.
Alt16-207	49.8196	89.936	2369	0.715286	6e-06	1.30204	Poaceae indet.; Elymus sp.; Chenopodium album
Alt16-208	49.8178	89.9251	2467	0.716583	7e-06	0.65339	Elymus sp.
Alt16-209	49.8186	89.9119	2454	0.715831	8e-06	0.770905	Poaceae indet.
Alt16-211	49.8174	89.8935	2500	0.718882	6e-06	1.33729	Poaceae indet.; Elymussp.; plant indet.
Alt16-213	49.8208	89.872	2588	0.715637	7e-06	0.745975	Poaceae indet.
Alt16-215	49.8227	89.8494	2657	0.714685	8e-06	0.653821	Poaceae indet.
Alt16-217	49.8314	89.8699	2951	0.712486	4e-06	1.36573	Poaceae indet.
Alt16-218	49.8237	89.882	2714	0.713917	6e-06	0.740731	Poaceae indet.
Alt16-220	49.8233	89.9097	2575	0.714811	7e-06	0.882787	Poaceae indet.; Artemisia scoparia; Artemisia tanacetifolia; Ajania trifida
Alt16-229	49.8271	89.9573	2213	0.71397	7e-06	0.722978	Poaceae indet.; Agropyron cristatum
Alt16-231	49.832	89.9801	1910	0.714479	6e-06	0.869144	Poaceae indet.; Artemisia sp.
Alt16-232	49.8297	89.9927	1875	0.714389	5e-06	1.63343	Poaceae indet.; Elymus sp.
Alt16-235	49.8416	90.0271	1818	0.713454	6e-06	1.24356	Poaceae indet.; Heteropappus altaicus
Alt16-236	49.832	89.9943	1876	0.714794	5e-06	1.33844	Poaceae indet.; Caragana bungei; Ajania trifida
Alt16-238	49.6737	90.1693	1509	0.719074	4e-06	1.29347	Poaceae indet.
Alt16-242	49.6578	90.1909	1499	0.717159	5e-06	1.36395	Caragana spinosa; Elymus sp.
Alt16-246	49.6545	90.0257	1832	0.710594	6e-06	0.761034	Poaceae indet.; Artemisia sp.
Alt16-247	49.6459	90.0247	1917	0.710784	6e-06	1.13984	Chenopodium album
Alt16-250	49.6558	90.0562	1674	0.710748	5e-06	0.876619	Poaceae indet.; Anabasis brevifolia; Ajania trifida
Alt16-253	49.7223	90.0466	1633	0.71319	7e-06	0.783538	Poaceae indet.; Anabasis brevifolia; Ajania trifida; Stipa glareosa
Alt16-254	49.7178	90.021	1681	0.712695	6e-06	0.778835	Poaceae indet.; Anabasis brevifolia; Ajania trifida
Alt16-255	49.7015	90.0144	1687	0.713408	6e-06	0.823636	Poaceae indet.; Elymus sp.; Anabasis brevifolia; Kochia prostrata
Alt16-265	49.686	89.8352	2627	0.713154	4e-06	1.34937	Poaceae indet.
Alt16-266	49.6946	89.8396	2422	0.717441	6e-06	0.76475	Poaceae indet.; artemisia tanacetifolia; Agropyron cristatum
Alt16-268	49.6936	89.8536	2342	0.714911	7e-06	0.787277	Poaceae indet.; Artemisia sp.; Elymus sp.; Artemisia tanacetifolia
Alt16-270	49.6974	89.8744	2131	0.715208	7e-06	1.26649	Poaceae indet.; Artemisia tanacetifolia
Alt16-271	49.7005	89.8835	2060	0.712349	7e-06	0.819168	Poaceae indet.; Artemisia tanacetifolia; Ajania trifida
Alt16-273	49.6822	89.8959	2215	0.710965	8e-06	0.714238	Poaceae indet.
Alt16-274	49.673	89.9016	2379	0.710675	9e-06	1.23258	Poaceae indet.; Elymus sp.
Alt16-276	49.6844	89.9104	2364	0.711306	5e-06	0.681836	Poaceae indet.
Alt16-277	49.6942	89.9242	2038	0.710902	5e-06	1.32131	Poaceae indet.; Heteropappus altaicus
Alt16-279	49.6987	89.9604	1923	0.711397	5e-06	1.38359	Poaceae indet.; Heteropappus altaicus; Ajania trifida
Alt16-295	49.8401	90.0916	1733	0.715387	6e-06	1.27724	Poaceae indet.; Caragana spinosa
Alt16-296	49.8398	90.1047	1708	0.715638	6e-06	0.927463	Artemisia sp.
Alt16-299	49.8182	90.159	1610	0.716206	5e-06	1.31477	Elymus sp.
Alt16-301	49.8113	90.0988	1791	0.713637	6e-06	1.21742	Poaceae indet.; Heteropappus altaicus
Alt16-303	49.8127	90.0422	1849	0.714776	7e-06	1.52201	Pocaceae indet.; Artemisia sp.; Heteropappus altaicus; Ajania trifida
Alt16-307	49.8579	90.0484	1783	0.713049	6e-06	1.06261	Poaceae indet.; Artemisia sp.; Heteropappus altaicus
Alt16-309	49.8742	90.0335	1839	0.713669	7e-06	0.761495	Poaceae indet.
Alt16-311	49.7812	89.9563	2253	0.717736	8e-06	0.867108	Poaceae indet.; Elymus sp.
Alt16-313	49.7698	89.9486	2425	0.717833	6e-06	1.26958	Poaceae indet.
Alt16-314	49.7677	89.9386	2355	0.716691	1e-05	0.472435	Poaceae indet.; Crepis chrysantha; Setaria viridis
Alt16-316	49.7766	89.9233	2416	0.718948	5e-06	1.34924	Poaceae indet.
Alt16-318	49.7804	89.9288	2568	0.719766	7e-06	0.769447	Poaceae indet.; Artemisia tancetifolia
Alt16-322	49.8689	90.1504	1643	0.714003	5e-06	1.16024	Poaceae indet.; Elymussp.
Alt16-326	49.7621	90.1102	1603	0.723404	5e-06	1.28363	Poaceae indet.; Artemisia sp.
Alt16-328	49.5729	89.6062	2443	0.713234	5e-06	1.2797	Poaceae indet.
Alt16-329	49.5882	89.5958	2372	0.713165	7e-06	0.978151	Poaceae indet.
Alt16-330	49.5928	89.5709	2322	0.711744	4e-06	1.28556	Poaceae indet.
Alt16-331	49.5978	89.593	2352	0.711189	8e-06	0.780632	Poaceae indet.
Alt16-332	49.6	89.6183	2369	0.710997	6e-06	0.833686	Poaceae indet.
Alt16-333	49.6053	89.6519	2391	0.712073	6e-06	1.26971	Elymus sp.; plant indet.
Alt16-338	49.532	89.8384	2111	0.712928	6e-06	0.858561	Poaceae indet.
Alt16-340	49.5582	89.9876	1870	0.710696	4e-06	2.18824	Poaceae indet.; Elymus sp.
Alt16-341	49.5859	90.0474	1652	0.71007	4e-06	1.54119	Poaceae indet.; Elymus sp.
Alt16-342	49.7141	89.9313	1951	0.714267	5e-06	1.12375	Poaceae indet.; Artemisia sp.
Alt16-344	49.7225	89.9101	2113	0.71182	7e-06	0.817422	Poaceae indet.; Artemisia tanacetifolia
Alt16-345	49.7209	89.8951	2194	0.712994	7e-06	0.863852	Poaceae indet.; Ajania trefida
Alt16-347	49.725	89.8694	2605	0.721982	5e-06	1.29527	Poaceae indet.; Artemisia tanacetifolia
Alt16-349	49.7357	89.8846	2400	0.714838	7e-06	0.78053	Poaceae indet.
Alt16-350	49.7442	89.8973	2299	0.712596	5e-06	1.10184	Poaceae indet.; Chenopodium acuminatum
Alt16-351	49.7353	89.9139	2183	0.711593	6e-06	0.627587	Poaceae indet.
Alt16-352	49.7356	89.9401	2085	0.711277	4e-06	1.3488	Poaceae indet.; Artemisia tanacetifolia
Alt16-353	49.7299	89.946	2216	0.710796	8e-06	0.743387	Poaceae indet.; Artemisia tanacetifolia
Alt16-354	49.7235	89.9548	2049	0.711607	6e-06	1.13034	Poaceae indet.; Chenopodium acuminatum
Alt16-356	49.7122	89.9447	1975	0.710954	6e-06	0.819514	Poaceae indet.
Alt16-357	49.716	89.9545	1944	0.711484	7e-06	0.905259	Poaceae indet.; Ajania trifida
Alt16-358	49.7107	89.9594	1896	0.711746	7e-06	0.686854	Poaceae indet.
Alt16-365	49.6367	89.9431	2513	0.712875	6e-06	1.21013	Poaceae indet.; Artemisia tanacetifolia
Alt16-201b	49.7074	89.8603	2123	0.714992	8e-06	1.24633	Poaceae indet.
Alt16-207a	49.8196	89.936	2369	0.716977	8e-06	0.907077	Poaceae indet.
Alt16-204b	49.7094	89.8951	1967	0.71765	5e-06	1.36942	Poaceae indet.
2017-12	49.7153	89.9675	2003	0.710972	6e-06	0.722773	Poaceae indet.; Asteraceae indet.
2017-23	49.7161	90.0869	1589	0.71389	8e-06	0.763049	Anabasis trevifolia
2017-41	49.7821	89.8821	2559	0.716615	5e-06	0.926029	Dracocephalum peregrinum; Agropyron cristatum; Panzeria lanata; plant indet.
2017-42	49.7804	89.8908	2457	0.715799	9e-06	0.76868	Poaceae indet.
2017-43	49.7795	89.9095	2432	0.715498	8e-06	0.740442	Poaceae indet.
2017-44	49.7694	89.9321	2375	0.716669	6e-06	0.740553	Poaceae indet.; Artemisia dracunculus; Agropyron cristatum
2017-46	49.76	89.9258	2397	0.711662	8e-06	0.666879	Poaceae indet.; Agropyron cristatum
2017-48	49.7496	89.8961	2326	0.713978	6e-06	0.899386	Poaceae indet.; Artemisia dracunculus; Agropyron cristatum
2017-49	49.7465	89.9055	2240	0.716367	8e-06	0.715602	Poaceae indet.; Artemisia dracunculus; Agropyron cristatum
2017-50	49.7417	89.9113	2206	0.712417	1e-05	0.54892	Poaceae indet.
2017-52	49.744	89.9276	2117	0.717683	8e-06	0.616614	Krascheninnikovia ceratoides; Agropyron cristatum
2017-53	49.7552	89.9114	2244	0.711666	8e-06	0.590025	Poaceae indet.
2017-64	49.766	89.9097	2481	0.711401	6e-06	0.748248	Poaceae indet.
2017-66	49.7705	89.905	2686	0.714259	7e-06	0.734066	Poaceae indet.; Elymus sp.; Artemisia dracunculus
2017-68	49.7586	89.9104	2585	0.711928	8e-06	0.471886	Poaceae indet.; Agropyron cristatum
2017-77	49.7126	89.8513	2202	0.717898	6e-06	0.765966	plant indet.
2017-79	49.7133	89.8138	2748	0.715591	6e-06	0.97765	Poaceae indet.
2017-86	49.7401	89.8863	2432	0.713215	1e-05	0.478847	Poaceae indet.
2017-123	49.8768	89.991	1978	0.719282	9e-06	0.707335	Poaceae indet.; Krascheninnikovia ceratoides
