# Supplementary material for: Monthly mobility inferred from isoscapes and laser ablation strontium isotope ratios in caprine tooth enamel
Source: Sci Rep. 2021 Jan 26;11:2277. doi: 10.1038/s41598-021-81923-z (PMC7838167; doi:10.1038/s41598-021-81923-z)
Supplement: Supplementary file 3 — Supplementary Table S9. [file 41598_2021_81923_MOESM3_ESM.xlsx]

## Sheet: Sr tooth enamel
NAME	Alt16-104-M3							NAME	Alt16-283-M3							NAME	Alt16-306-M3							NAME	Alt16-369-M3							NAME	2017-71-M3							NAME	2017-98-M2							NAME	2017-98-M3
Ablation Sequence	Time_origin	ERJ distance (mm)	88Sr	87Sr/86Sr_corr_brack	Moving Average - 87Sr/86Sr_corr_brack	SD Moving Average - 87Sr/86Sr_corr_brack		Ablation Sequence	Time_origin	ERJ distance (mm)	88Sr	87Sr/86Sr_corr_brack	Moving Average - 87Sr/86Sr_corr_brack	SD Moving Average - 87Sr/86Sr_corr_brack		Ablation Sequence	Time_origin	ERJ distance (mm)	88Sr	87Sr/86Sr_corr_brack	Moving Average - 87Sr/86Sr_corr_brack	SD Moving Average - 87Sr/86Sr_corr_brack		Ablation Sequence	Time_origin	ERJ distance (mm)	88Sr	87Sr/86Sr_corr_brack	Moving Average - 87Sr/86Sr_corr_brack	SD Moving Average - 87Sr/86Sr_corr_brack		Ablation Sequence	Time_origin	ERJ distance (mm)	88Sr	87Sr/86Sr_corr_brack	Moving Average - 87Sr/86Sr_corr_brack	SD Moving Average - 87Sr/86Sr_corr_brack		Ablation Sequence	Time_origin	ERJ distance (mm)	88Sr	87Sr/86Sr_corr_brack	Moving Average - 87Sr/86Sr_corr_brack	SD Moving Average - 87Sr/86Sr_corr_brack		Ablation Sequence	Time_origin
NL9	0	0.06	0.56278	0.715431				NL24	0	0.06	5.97891	0.715597				NL30	0	0.06	2.45721	0.718583				NL25	0	0.06	3.30945	0.725619				NL28	0	0.06	2.92939	0.717452				NL6	0	0.06	0.698973	0.711633				NL5	0
NL9	1	0.12	0.553231	0.713431				NL24	1	0.12	6.66035	0.715221				NL30	1	0.12	4.2165	0.715162				NL25	1	0.12	7.03373	0.717924				NL28	1	0.12	2.72834	0.716656				NL6	1	0.12	0.662307	0.713223				NL5	1
NL9	2	0.18	0.582321	0.715105				NL24	2	0.18	6.54834	0.715757				NL30	2	0.18	4.94089	0.714987				NL25	2	0.18	7.06739	0.716978				NL28	2	0.18	2.54098	0.717278				NL6	2	0.18	0.60559	0.714084				NL5	2
NL9	3	0.24	0.59346	0.713177				NL24	3	0.24	7.01821	0.714949				NL30	3	0.24	5.11664	0.714282				NL25	3	0.24	7.03459	0.716628				NL28	3	0.24	2.82179	0.718316				NL6	3	0.24	0.601981	0.712342				NL5	3
NL9	4	0.3	0.605261	0.715279				NL24	4	0.3	7.30983	0.714956				NL30	4	0.3	5.29324	0.714099				NL25	4	0.3	7.03397	0.716585				NL28	4	0.3	2.99356	0.716738				NL6	4	0.3	0.559893	0.714275				NL5	4
NL9	5	0.36	0.563034	0.71426				NL24	5	0.36	6.99489	0.71529				NL30	5	0.36	5.30835	0.713942				NL25	5	0.36	6.6568	0.716535				NL28	5	0.36	2.98486	0.717777				NL6	5	0.36	0.558714	0.713683				NL5	5
NL9	6	0.42	0.558628	0.714725				NL24	6	0.42	7.53304	0.715142				NL30	6	0.42	5.24637	0.713819				NL25	6	0.42	6.55898	0.716878				NL28	6	0.42	2.84469	0.71671				NL6	6	0.42	0.518632	0.713461				NL5	6
NL9	7	0.48	0.558594	0.713852				NL24	7	0.48	7.78875	0.715016				NL30	7	0.48	5.03312	0.714512				NL25	7	0.48	6.44758	0.716393				NL28	7	0.48	2.7055	0.717803				NL6	7	0.48	0.570514	0.711808				NL5	7
NL9	8	0.54	0.596646	0.713946				NL24	8	0.54	7.57761	0.715514				NL30	8	0.54	5.50781	0.71349				NL25	8	0.54	5.96604	0.717125				NL28	8	0.54	2.90118	0.717832				NL6	8	0.54	0.52109	0.712944				NL5	8
NL9	9	0.6	0.604621	0.714409				NL24	9	0.6	7.76677	0.715571				NL30	9	0.6	4.87377	0.715273				NL25	9	0.6	5.82825	0.716852				NL28	9	0.6	2.99223	0.718101				NL6	9	0.6	0.562006	0.71356				NL5	9
NL9	10	0.66	0.581435	0.712878				NL24	10	0.66	7.78758	0.715311				NL30	10	0.66	5.00163	0.713556				NL25	10	0.66	5.82326	0.716722				NL28	10	0.66	2.93426	0.717607				NL6	10	0.66	0.527964	0.71327				NL5	10
NL9	11	0.72	0.561409	0.71178				NL24	11	0.72	7.75699	0.715511				NL30	11	0.72	4.44349	0.715364				NL25	11	0.72	5.54501	0.717325				NL28	11	0.72	2.75671	0.717413				NL6	11	0.72	0.55162	0.711333				NL5	11
NL9	12	0.78	0.525969	0.715423				NL24	12	0.78	7.35075	0.71545				NL30	12	0.78	4.95522	0.714084				NL25	12	0.78	5.60387	0.716724				NL28	12	0.78	2.49269	0.718467				NL6	12	0.78	0.538178	0.712633				NL5	12
NL9	13	0.84	0.553004	0.716148				NL24	13	0.84	7.29316	0.71553				NL30	13	0.84	5.11059	0.714758				NL25	13	0.84	5.72614	0.717434				NL28	13	0.84	2.59912	0.717186				NL6	13	0.84	0.521661	0.710527				NL5	13
NL9	14	0.9	0.523004	0.714046				NL24	14	0.9	7.11829	0.716098				NL30	14	0.9	5.10917	0.714037				NL25	14	0.9	6.12679	0.716816				NL28	14	0.9	2.62621	0.71726				NL6	14	0.9	0.587632	0.712017				NL5	14
NL9	15	0.96	0.576506	0.712058				NL24	15	0.96	7.42309	0.716096				NL30	15	0.96	5.29323	0.714315				NL25	15	0.96	6.11509	0.716616				NL28	15	0.96	2.44603	0.71807				NL6	15	0.96	0.497835	0.713979				NL5	15
NL9	16	1.02	0.582107	0.713129				NL24	16	1.02	6.95161	0.71619				NL30	16	1.02	5.19493	0.714074				NL25	16	1.02	6.35171	0.716442				NL28	16	1.02	2.50603	0.717802				NL6	16	1.02	0.569669	0.710306				NL5	16
NL9	17	1.08	0.553987	0.715198	0.713986	0.00128573		NL24	17	1.08	7.29254	0.716301				NL30	17	1.08	5.6163	0.713643				NL25	17	1.08	6.22133	0.716648				NL28	17	1.08	2.44691	0.717932				NL6	17	1.08	0.512551	0.713312	0.712597	0.00103657		NL5	17
NL9	18	1.14	0.569568	0.713116	0.714006	0.00127269		NL24	18	1.14	7.31288	0.71704				NL30	18	1.14	5.15153	0.714578				NL25	18	1.14	6.21395	0.715782				NL28	18	1.14	2.42341	0.717328				NL6	18	1.14	0.552671	0.712312	0.712558	0.00104768		NL5	18
NL9	19	1.2	0.534538	0.713462	0.71401	0.00127764		NL24	19	1.2	7.10992	0.715883	0.715952	0.000562744		NL30	19	1.2	5.49507	0.713696	0.714151	0.000483961		NL25	19	1.2	6.38188	0.716339	0.716205	0.000641472		NL28	19	1.2	2.35771	0.717809	0.717159	0.000786687		NL6	19	1.2	0.561779	0.712748	0.712577	0.00103661		NL5	19
NL9	20	1.26	0.520794	0.711764	0.714033	0.00127431		NL24	20	1.26	6.90797	0.716487	0.715981	0.000579168		NL30	20	1.26	5.6989	0.7145	0.714132	0.000463296		NL25	20	1.26	6.51562	0.715905	0.716185	0.0006278		NL28	20	1.26	2.66239	0.71768	0.717127	0.000804529		NL6	20	1.26	0.528698	0.711486	0.712559	0.00103068		NL5	20
NL9	21	1.32	0.555925	0.712947	0.713971	0.00127445		NL24	21	1.32	6.77619	0.716657	0.716013	0.000551694		NL30	21	1.32	5.94582	0.714325	0.71412	0.000465034		NL25	21	1.32	6.96632	0.715961	0.716175	0.000623346		NL28	21	1.32	2.49305	0.71726	0.717056	0.000808809		NL6	21	1.32	0.521514	0.7122	0.712576	0.00106157		NL5	21
NL9	22	1.38	0.514369	0.715486	0.714001	0.00126777		NL24	22	1.38	6.71477	0.716254	0.716067	0.000541858		NL30	22	1.38	6.04206	0.713804	0.714125	0.000465808		NL25	22	1.38	6.97575	0.715999	0.716169	0.000620328		NL28	22	1.38	2.38858	0.717582	0.717036	0.000825692		NL6	22	1.38	0.553106	0.713734	0.712571	0.00106293		NL5	22
NL9	23	1.44	0.56474	0.712189	0.713946	0.00125376		NL24	23	1.44	6.40956	0.716859	0.716091	0.000525274		NL30	23	1.44	5.82197	0.714207	0.714133	0.000464935		NL25	23	1.44	7.06458	0.715792	0.71617	0.000621227		NL28	23	1.44	2.72262	0.716936	0.716966	0.00086691		NL6	23	1.44	0.53807	0.712905	0.71253	0.00102282		NL5	23
NL9	24	1.5	0.56381	0.713504	0.713977	0.00127543		NL24	24	1.5	6.64623	0.716408	0.716107	0.000503899		NL30	24	1.5	6.23524	0.714353	0.714146	0.000462625		NL25	24	1.5	7.57783	0.716156	0.716164	0.000615254		NL28	24	1.5	2.53442	0.717117	0.716927	0.000909675		NL6	24	1.5	0.530795	0.713042	0.712552	0.00105705		NL5	24
NL9	25	1.56	0.596003	0.712056	0.713911	0.001297		NL24	25	1.56	6.3825	0.716448	0.716159	0.000483733		NL30	25	1.56	5.90661	0.714105	0.714141	0.000459397		NL25	25	1.56	8.14645	0.715667	0.716169	0.000617818		NL28	25	1.56	2.66246	0.716818	0.716883	0.000904604		NL6	25	1.56	0.521441	0.712789	0.71252	0.00104619		NL5	25
NL9	26	1.62	0.593896	0.715958	0.713928	0.00130055		NL24	26	1.62	6.08012	0.716109	0.716176	0.000470943		NL30	26	1.62	6.52619	0.7135	0.714153	0.000447278		NL25	26	1.62	8.23087	0.715673	0.716152	0.000598602		NL28	26	1.62	2.6309	0.71741	0.716838	0.000896346		NL6	26	1.62	0.54635	0.712806	0.712557	0.00104392		NL5	26
NL9	27	1.68	0.496511	0.715043	0.713903	0.00130924		NL24	27	1.68	5.78376	0.715558	0.716181	0.000466033		NL30	27	1.68	5.78299	0.714645	0.714123	0.000404114		NL25	27	1.68	8.21547	0.715384	0.716149	0.00059543		NL28	27	1.68	2.97715	0.717256	0.716774	0.000885734		NL6	27	1.68	0.530512	0.713168	0.712542	0.00104205		NL5	27
NL9	28	1.74	0.620954	0.713874	0.713864	0.00131427		NL24	28	1.74	5.64129	0.716708	0.716201	0.000442502		NL30	28	1.74	6.52589	0.713252	0.714143	0.000392956		NL25	28	1.74	7.68383	0.714972	0.716152	0.000598421		NL28	28	1.74	2.82918	0.716925	0.716724	0.000887845		NL6	28	1.74	0.544547	0.711522	0.712527	0.0010311		NL5	28
NL9	29	1.8	0.626092	0.7158	0.713866	0.00131314		NL24	29	1.8	6.23021	0.716223	0.716207	0.000434147		NL30	29	1.8	6.01727	0.714493	0.714109	0.000332659		NL25	29	1.8	7.45661	0.715376	0.716125	0.000564942		NL28	29	1.8	2.80847	0.716513	0.716668	0.000906654		NL6	29	1.8	0.540671	0.710786	0.712537	0.00104014		NL5	29
NL9	30	1.86	0.612868	0.713446	0.713899	0.00127326		NL24	30	1.86	5.97312	0.716664	0.71621	0.000429357		NL30	30	1.86	6.17505	0.713485	0.714113	0.000333065		NL25	30	1.86	7.22342	0.715241	0.716132	0.000574746		NL28	30	1.86	2.7165	0.716931	0.7166	0.000858251		NL6	30	1.86	0.562741	0.714177	0.712582	0.00102137		NL5	30
NL9	31	1.92	0.589868	0.71534	0.71385	0.00124667		NL24	31	1.92	6.24701	0.715841	0.71622	0.000416724		NL30	31	1.92	5.91102	0.714116	0.714106	0.00032153		NL25	31	1.92	6.72752	0.71545	0.716115	0.000543157		NL28	31	1.92	2.65721	0.717073	0.71655	0.000875206		NL6	31	1.92	0.557384	0.711846	0.712539	0.00105134		NL5	31
NL9	32	1.98	0.629891	0.712971	0.713816	0.00119851		NL24	32	1.98	6.04946	0.716302	0.716225	0.000416241		NL30	32	1.98	5.73784	0.713852	0.714116	0.000325484		NL25	32	1.98	6.52129	0.714979	0.716119	0.000548816		NL28	32	1.98	2.71862	0.716254	0.716515	0.000871253		NL6	32	1.98	0.545352	0.711622	0.712629	0.0010123		NL5	32
NL9	33	2.04	0.600073	0.715299	0.713815	0.00119822		NL24	33	2.04	5.90293	0.715706	0.716203	0.000442606		NL30	33	2.04	5.7521	0.71426	0.714113	0.000323987		NL25	33	2.04	5.83974	0.716373	0.716114	0.000544778		NL28	33	2.04	2.49466	0.715258	0.71645	0.000839084		NL6	33	2.04	0.547304	0.713018	0.712668	0.00101486		NL5	33
NL9	34	2.1	0.56073	0.712999	0.713839	0.00117015		NL24	34	2.1	5.78019	0.716728	0.716195	0.000445353		NL30	34	2.1	5.94047	0.714038	0.714112	0.000324042		NL25	34	2.1	6.30841	0.715689	0.7161	0.000542373		NL28	34	2.1	2.3668	0.715678	0.716391	0.000815558		NL6	34	2.1	0.561393	0.712346	0.712661	0.0010059		NL5	34
NL9	35	2.16	0.601817	0.714693	0.713861	0.00116386		NL24	35	2.16	5.92297	0.715913	0.716182	0.000448673		NL30	35	2.16	6.03676	0.713856	0.714125	0.000313957		NL25	35	2.16	5.85074	0.715873	0.716102	0.000543915		NL28	35	2.16	2.35463	0.715274	0.716319	0.000788546		NL6	35	2.16	0.56117	0.711205	0.71274	0.000924341		NL5	35
NL9	36	2.22	0.615415	0.715579	0.71386	0.00116223		NL24	36	2.22	5.5297	0.715834	0.716135	0.000445996		NL30	36	2.22	5.78957	0.713928	0.714107	0.000305675		NL25	36	2.22	6.17674	0.716171	0.716112	0.000541232		NL28	36	2.22	2.22565	0.716378	0.716267	0.0007821		NL6	36	2.22	0.558097	0.712311	0.712751	0.000933592		NL5	36
NL9	37	2.28	0.588512	0.714248	0.713809	0.00123333		NL24	37	2.28	5.49204	0.715953	0.716143	0.000443967		NL30	37	2.28	5.64245	0.714213	0.714114	0.00029874		NL25	37	2.28	5.80527	0.715891	0.716113	0.000541395		NL28	37	2.28	2.28832	0.715939	0.716195	0.000755676		NL6	37	2.28	0.554904	0.712563	0.712744	0.000938065		NL5	37
NL9	38	2.34	0.573829	0.712894	0.713762	0.00127876		NL24	38	2.34	5.42044	0.716803	0.716125	0.000443126		NL30	38	2.34	5.81995	0.714312	0.714121	0.000310819		NL25	38	2.34	5.66467	0.716274	0.7161	0.000551514		NL28	38	2.34	2.19903	0.716137	0.716133	0.000720696		NL6	38	2.34	0.557824	0.714703	0.712742	0.000938143		NL5	38
NL9	39	2.4	0.594698	0.714232	0.713762	0.00127828		NL24	39	2.4	5.49768	0.7161	0.716093	0.000444387		NL30	39	2.4	5.84708	0.713842	0.714122	0.000311629		NL25	39	2.4	5.65879	0.716254	0.716105	0.000551002		NL28	39	2.4	2.27891	0.715772	0.716094	0.000695502		NL6	39	2.4	0.576682	0.712179	0.712767	0.000915599		NL5	39
NL9	40	2.46	0.599406	0.713289	0.713761	0.00127895		NL24	40	2.46	5.73145	0.716933	0.71607	0.000457086		NL30	40	2.46	6.02812	0.714283	0.714146	0.000319445		NL25	40	2.46	5.59557	0.71637	0.71609	0.000560533		NL28	40	2.46	2.18249	0.716016	0.716048	0.00064742		NL6	40	2.46	0.576212	0.712763	0.712756	0.00092445		NL5	40
NL9	41	2.52	0.587726	0.715378	0.713737	0.00125326		NL24	41	2.52	5.88917	0.716144	0.71604	0.0004389		NL30	41	2.52	6.45019	0.71421	0.714151	0.000321602		NL25	41	2.52	5.72364	0.716585	0.716083	0.000566232		NL28	41	2.52	2.15699	0.715257	0.716	0.00064381		NL6	41	2.52	0.569604	0.714489	0.712724	0.000909543		NL5	41
NL9	42	2.58	0.604545	0.712346	0.713757	0.00123328		NL24	42	2.58	5.4239	0.715717	0.716015	0.000443339		NL30	42	2.58	6.30883	0.714305	0.71414	0.000321318		NL25	42	2.58	5.46277	0.716664	0.71607	0.000569708		NL28	42	2.58	2.16832	0.715299	0.715979	0.00061823		NL6	42	2.58	0.569663	0.712296	0.712753	0.000932354		NL5	42
NL9	43	2.64	0.583184	0.714492	0.713775	0.0012341		NL24	43	2.64	5.38113	0.716875	0.715998	0.000438174		NL30	43	2.64	6.29988	0.714321	0.714156	0.000333952		NL25	43	2.64	5.45653	0.716569	0.716067	0.000572508		NL28	43	2.64	2.21441	0.716208	0.715935	0.000613295		NL6	43	2.64	0.57019	0.713144	0.712764	0.000938349		NL5	43
NL9	44	2.7	0.57627	0.713024	0.713835	0.00120025		NL24	44	2.7	5.8075	0.71615	0.71598	0.000445833		NL30	44	2.7	6.20162	0.713931	0.714176	0.000314569		NL25	44	2.7	5.31865	0.716496	0.716057	0.000581854		NL28	44	2.7	2.23157	0.716209	0.715886	0.000560194		NL6	44	2.7	0.577579	0.71241	0.712743	0.000946552		NL5	44
NL9	45	2.76	0.618546	0.713024	0.713758	0.00114795		NL24	45	2.76	5.52295	0.715722	0.715982	0.000444534		NL30	45	2.76	5.76422	0.714173	0.71418	0.00032162		NL25	45	2.76	5.24551	0.71675	0.71608	0.000570544		NL28	45	2.76	2.23979	0.715797	0.715815	0.000543872		NL6	45	2.76	0.562788	0.713043	0.712751	0.000948592		NL5	45
NL9	46	2.82	0.661505	0.712932	0.713722	0.00112663		NL24	46	2.82	5.32105	0.716031	0.715961	0.000426773		NL30	46	2.82	5.63595	0.71428	0.714217	0.000286661		NL25	46	2.82	5.38988	0.716823	0.716098	0.000543756		NL28	46	2.82	2.32763	0.715817	0.715777	0.000510775		NL6	46	2.82	0.575975	0.713627	0.712684	0.00100192		NL5	46
NL9	47	2.88	0.667292	0.712981	0.713688	0.00114028		NL24	47	2.88	5.12505	0.715731	0.715954	0.000424429		NL30	47	2.88	5.85609	0.714151	0.714216	0.000286202		NL25	47	2.88	5.16772	0.71635	0.716104	0.000536325		NL28	47	2.88	2.21791	0.715394	0.715766	0.000498932		NL6	47	2.88	0.550582	0.712949	0.712733	0.000986364		NL5	47
NL9	48	2.94	0.668	0.713645	0.713682	0.00112887		NL24	48	2.94	5.06989	0.715552	0.715914	0.000423366		NL30	48	2.94	5.76322	0.714212	0.714251	0.000269544		NL25	48	2.94	5.24495	0.716992	0.716118	0.000519995		NL28	48	2.94	2.35417	0.716026	0.715717	0.000467057		NL6	48	2.94	0.546705	0.711084	0.712746	0.000962765		NL5	48
NL9	49	3	0.584023	0.714946	0.713685	0.00112832		NL24	49	3	5.27276	0.715907	0.715907	0.000426482		NL30	49	3	5.41634	0.714505	0.714263	0.000273282		NL25	49	3	5.16634	0.716817	0.716133	0.000507844		NL28	49	3	2.28187	0.715391	0.715667	0.000410473		NL6	49	3	0.535941	0.713774	0.712682	0.000941619		NL5	49
NL9	50	3.06	0.644531	0.713987	0.713645	0.00109282		NL24	50	3.06	5.0879	0.71626	0.715892	0.00042185		NL30	50	3.06	5.51916	0.714419	0.714291	0.000282051		NL25	50	3.06	5.41854	0.716957	0.716138	0.000496922		NL28	50	3.06	2.36372	0.715997	0.715648	0.000398224		NL6	50	3.06	0.530842	0.713411	0.712666	0.000960067		NL5	50
NL9	51	3.12	0.676419	0.712931	0.713613	0.00112883		NL24	51	3.12	5.06832	0.715316	0.715896	0.000420671		NL30	51	3.12	5.54929	0.714192	0.714305	0.000292856		NL25	51	3.12	5.36646	0.716426	0.716135	0.000495818		NL28	51	3.12	2.26147	0.715711	0.715657	0.000392926		NL6	51	3.12	0.53121	0.713711	0.712726	0.000959446		NL5	51
NL9	52	3.18	0.749868	0.713927	0.713537	0.00110444		NL24	52	3.18	5.07829	0.715907	0.715857	0.000406988		NL30	52	3.18	5.65675	0.71406	0.714341	0.000334026		NL25	52	3.18	5.64564	0.715963	0.716125	0.000509115		NL28	52	3.18	2.30024	0.715681	0.715653	0.000393291		NL6	52	3.18	0.531772	0.713175	0.71269	0.00097167		NL5	52
NL9	53	3.24	0.724725	0.715148	0.713543	0.00110174		NL24	53	3.24	4.92858	0.715847	0.715846	0.000410467		NL30	53	3.24	5.35515	0.714089	0.714352	0.000323976		NL25	53	3.24	5.40683	0.716699	0.716116	0.000516425		NL28	53	3.24	2.282	0.71537	0.715672	0.000390681		NL6	53	3.24	0.533134	0.713706	0.712762	0.00103817		NL5	53
NL9	54	3.3	0.753564	0.711289	0.713497	0.00108696		NL24	54	3.3	4.99574	0.715326	0.715843	0.000411088		NL30	54	3.3	5.25842	0.71393	0.714374	0.000321643		NL25	54	3.3	6.07259	0.716171	0.716097	0.000526506		NL28	54	3.3	2.28566	0.715447	0.715647	0.00037224		NL6	54	3.3	0.533882	0.712053	0.712807	0.00100326		NL5	54
NL9	55	3.36	0.906679	0.711761	0.713401	0.00104979		NL24	55	3.36	4.75734	0.716189	0.715814	0.000438078		NL30	55	3.36	5.15567	0.713952	0.714404	0.000354093		NL25	55	3.36	6.05448	0.716352	0.716087	0.000533666		NL28	55	3.36	2.20265	0.715197	0.715653	0.000377482		NL6	55	3.36	0.519481	0.712671	0.712823	0.000999697		NL5	55
NL9	56	3.42	1.0475	0.711774	0.713358	0.00104618		NL24	56	3.42	4.95762	0.71582	0.715788	0.000404109		NL30	56	3.42	4.98933	0.714753	0.714412	0.000355696		NL25	56	3.42	5.96922	0.715453	0.716061	0.000546419		NL28	56	3.42	2.22524	0.715462	0.715643	0.000369119		NL6	56	3.42	0.524951	0.712373	0.712829	0.000998744		NL5	56
NL9	57	3.48	1.05255	0.712911	0.713341	0.0010589		NL24	57	3.48	4.76594	0.715527	0.71576	0.000415604		NL30	57	3.48	5.31076	0.714365	0.714458	0.000385163		NL25	57	3.48	6.15146	0.716119	0.716045	0.000549188		NL28	57	3.48	2.21722	0.715856	0.71565	0.000374351		NL6	57	3.48	0.513712	0.71182	0.712793	0.000951827		NL5	57
NL9	58	3.54	0.987233	0.71461	0.71333	0.00105138		NL24	58	3.54	4.87886	0.715426	0.715715	0.000369863		NL30	58	3.54	5.13153	0.714664	0.714491	0.000418876		NL25	58	3.54	6.14276	0.715481	0.716023	0.000551549		NL28	58	3.54	2.11498	0.715916	0.715655	0.000380444		NL6	58	3.54	0.521605	0.712561	0.712774	0.000970869		NL5	58
NL9	59	3.6	1.00837	0.712917	0.713294	0.00107368		NL24	59	3.6	4.6743	0.71578	0.715695	0.000366122		NL30	59	3.6	5.62138	0.714376	0.714495	0.000416987		NL25	59	3.6	6.39455	0.715528	0.716013	0.000544		NL28	59	3.6	2.17182	0.715206	0.715689	0.000397185		NL6	59	3.6	0.519602	0.713962	0.712762	0.000973791		NL5	59
NL9	60	3.66	0.927493	0.71414	0.713233	0.00101257		NL24	60	3.66	4.65185	0.715497	0.715679	0.000376434		NL30	60	3.66	5.42778	0.713953	0.714509	0.00041894		NL25	60	3.66	6.22311	0.715696	0.715987	0.000534252		NL28	60	3.66	2.10706	0.716366	0.715727	0.000424712		NL6	60	3.66	0.505334	0.713446	0.712719	0.000928447		NL5	60
NL9	61	3.72	0.889604	0.71422	0.71322	0.0010274		NL24	61	3.72	4.65103	0.715818	0.715632	0.000325085		NL30	61	3.72	5.12942	0.714688	0.714511	0.000418107		NL25	61	3.72	6.58379	0.715546	0.715976	0.000526018		NL28	61	3.72	2.32045	0.71523	0.715735	0.000436052		NL6	61	3.72	0.510071	0.712017	0.712713	0.000931699		NL5	61
NL9	62	3.78	0.863514	0.713185	0.713157	0.00101647		NL24	62	3.78	4.81392	0.715488	0.715609	0.00031683		NL30	62	3.78	5.18734	0.714218	0.714534	0.000407906		NL25	62	3.78	6.20698	0.715335	0.71598	0.000530431		NL28	62	3.78	2.27492	0.715652	0.715772	0.000524371		NL6	62	3.78	0.495326	0.71312	0.712657	0.000966532		NL5	62
NL9	63	3.84	0.845703	0.713763	0.71315	0.00101842		NL24	63	3.84	4.68566	0.715609	0.715584	0.000343058		NL30	63	3.84	5.06255	0.714791	0.714557	0.000410502		NL25	63	3.84	6.1338	0.71618	0.715959	0.000513754		NL28	63	3.84	2.34886	0.71469	0.715815	0.00058532		NL6	63	3.84	0.508508	0.710757	0.712665	0.000965634		NL5	63
NL9	64	3.9	0.804626	0.712651	0.713096	0.00107579		NL24	64	3.9	4.76794	0.715944	0.715547	0.000363055		NL30	64	3.9	5.16467	0.714587	0.714552	0.000415719		NL25	64	3.9	6.67779	0.715638	0.715959	0.000515369		NL28	64	3.9	2.28481	0.715566	0.715836	0.000599504		NL6	64	3.9	0.494675	0.71328	0.712621	0.00098349		NL5	64
NL9	65	3.96	0.767734	0.715574	0.713091	0.00107673		NL24	65	3.96	4.66939	0.715981	0.715516	0.00039456		NL30	65	3.96	5.19457	0.714476	0.714575	0.000416021		NL25	65	3.96	6.24437	0.715606	0.71595	0.000511118		NL28	65	3.96	2.35471	0.716134	0.715879	0.000622593		NL6	65	3.96	0.50183	0.711254	0.712581	0.000970514		NL5	65
NL9	66	4.02	0.703608	0.713569	0.713065	0.00109094		NL24	66	4.02	4.67	0.715226	0.715494	0.000414294		NL30	66	4.02	5.11881	0.714719	0.71458	0.000412477		NL25	66	4.02	6.31512	0.715719	0.715944	0.000499545		NL28	66	4.02	2.49197	0.715162	0.715901	0.000641578		NL6	66	4.02	0.505616	0.711859	0.712629	0.00102936		NL5	66
NL9	67	4.08	0.705449	0.713881	0.713029	0.00109271		NL24	67	4.08	4.50795	0.715598	0.715454	0.000440347		NL30	67	4.08	5.01724	0.714558	0.714601	0.000427314		NL25	67	4.08	6.11861	0.71599	0.715936	0.00048755		NL28	67	4.08	2.49499	0.715282	0.71595	0.000666884		NL6	67	4.08	0.509506	0.711291	0.712655	0.00100074		NL5	67
NL9	68	4.14	0.692944	0.711831	0.712941	0.00106061		NL24	68	4.14	4.50586	0.715743	0.715433	0.000418224		NL30	68	4.14	4.71677	0.714869	0.7146	0.000427743		NL25	68	4.14	6.30378	0.71516	0.715919	0.000460791		NL28	68	4.14	2.36498	0.715565	0.715975	0.000685771		NL6	68	4.14	0.515315	0.71375	0.712621	0.000982262		NL5	68
NL9	69	4.2	0.737552	0.712543	0.712898	0.00104856		NL24	69	4.2	4.5044	0.715871	0.715408	0.000450626		NL30	69	4.2	4.84294	0.714766	0.714623	0.000427856		NL25	69	4.2	5.81961	0.716269	0.715931	0.000478497		NL28	69	4.2	2.44175	0.715558	0.716006	0.00069818		NL6	69	4.2	0.503934	0.711748	0.712603	0.000973304		NL5	69
NL9	70	4.26	0.760803	0.713249	0.712894	0.00104867		NL24	70	4.26	4.48139	0.715303	0.715379	0.000451557		NL30	70	4.26	4.91269	0.715315	0.714655	0.000427723		NL25	70	4.26	6.64472	0.715316	0.715937	0.000480764		NL28	70	4.26	2.51018	0.715552	0.716022	0.000697121		NL6	70	4.26	0.498687	0.714922	0.712525	0.000993739		NL5	70
NL9	71	4.32	0.842866	0.713028	0.712868	0.00103383		NL24	71	4.32	4.6118	0.71553	0.715345	0.000460749		NL30	71	4.32	5.05965	0.714253	0.714671	0.000416596		NL25	71	4.32	6.2317	0.715551	0.715932	0.000472582		NL28	71	4.32	2.44294	0.715944	0.716063	0.000702037		NL6	71	4.32	0.49925	0.712829	0.712488	0.000993863		NL5	71
NL9	72	4.38	0.865066	0.712124	0.712824	0.00096505		NL24	72	4.38	4.59605	0.71571	0.715342	0.000461422		NL30	72	4.38	4.84508	0.714732	0.714687	0.000398062		NL25	72	4.38	6.24653	0.715496	0.715941	0.000480557		NL28	72	4.38	2.52721	0.715504	0.71608	0.000694063		NL6	72	4.38	0.498066	0.712881	0.712485	0.000989613		NL5	72
NL9	73	4.44	0.896828	0.71268	0.712846	0.000937768		NL24	73	4.44	4.77745	0.714924	0.71531	0.000440552		NL30	73	4.44	4.68087	0.715282	0.714713	0.000378904		NL25	73	4.44	6.34332	0.715539	0.715951	0.000493205		NL28	73	4.44	2.44837	0.71612	0.716108	0.000677589		NL6	73	4.44	0.501827	0.712778	0.712487	0.000988742		NL5	73
NL9	74	4.5	0.936711	0.71228	0.712856	0.000927691		NL24	74	4.5	4.65127	0.715851	0.715291	0.000432554		NL30	74	4.5	4.94071	0.71463	0.7147	0.000385693		NL25	74	4.5	5.84561	0.715352	0.715983	0.000497572		NL28	74	4.5	2.38285	0.715792	0.716117	0.000670929		NL6	74	4.5	0.502601	0.713425	0.712473	0.000989443		NL5	74
NL9	75	4.56	0.93806	0.713834	0.712886	0.000908984		NL24	75	4.56	4.55013	0.715113	0.715276	0.000433233		NL30	75	4.56	4.48698	0.715492	0.714704	0.0003827		NL25	75	4.56	6.2666	0.715671	0.716007	0.000523939		NL28	75	4.56	2.2404	0.716036	0.71612	0.000670024		NL6	75	4.56	0.506102	0.711501	0.712539	0.00105894		NL5	75
NL9	76	4.62	0.965137	0.712024	0.712892	0.000909715		NL24	76	4.62	4.47152	0.715324	0.715286	0.000440325		NL30	76	4.62	4.98979	0.715467	0.714696	0.000386681		NL25	76	4.62	6.05391	0.715583	0.71603	0.000518277		NL28	76	4.62	2.27505	0.716194	0.716126	0.000669115		NL6	76	4.62	0.516952	0.712322	0.71257	0.00105349		NL5	76
NL9	77	4.68	0.932093	0.713172	0.712844	0.000860718		NL24	77	4.68	4.55298	0.715395	0.715235	0.000483687		NL30	77	4.68	4.78401	0.714335	0.7147	0.000383846		NL25	77	4.68	6.30212	0.716197	0.716072	0.000537137		NL28	77	4.68	2.19164	0.716465	0.716133	0.000660315		NL6	77	4.68	0.509611	0.712936	0.712559	0.00105545		NL5	77
NL9	78	4.74	0.968275	0.711872	0.712848	0.000861321		NL24	78	4.74	4.63431	0.715169	0.715245	0.000492347		NL30	78	4.74	4.97584	0.714811	0.714719	0.000362203		NL25	78	4.74	6.35505	0.715729	0.716088	0.000534191		NL28	78	4.74	2.21846	0.716688	0.71612	0.000660208		NL6	78	4.74	0.514172	0.712093	0.7125	0.00103387		NL5	78
NL9	79	4.8	0.976572	0.712232	0.712854	0.000872758		NL24	79	4.8	4.56876	0.715182	0.715226	0.000482681		NL30	79	4.8	4.68844	0.714403	0.714699	0.000383297		NL25	79	4.8	6.14999	0.716181	0.71612	0.000535109		NL28	79	4.8	2.19417	0.716486	0.716126	0.000653138		NL6	79	4.8	0.519191	0.711096	0.712475	0.00102112		NL5	79
NL9	80	4.86	0.961862	0.712759	0.712815	0.000840784		NL24	80	4.86	4.61132	0.715313	0.715233	0.000488493		NL30	80	4.86	4.51427	0.714757	0.71469	0.00039772		NL25	80	4.86	6.08455	0.716635	0.716156	0.000524838		NL28	80	4.86	2.25748	0.717536	0.716135	0.000648505		NL6	80	4.86	0.513293	0.712709	0.712498	0.00102001		NL5	80
NL9	81	4.92	1.04259	0.71107	0.712872	0.00092972		NL24	81	4.92	4.53927	0.714808	0.715225	0.000484463		NL30	81	4.92	4.67545	0.715007	0.714672	0.000408089		NL25	81	4.92	5.94944	0.715989	0.716175	0.000538204		NL28	81	4.92	2.26198	0.717332	0.716162	0.000605787		NL6	81	4.92	0.522303	0.711469	0.712464	0.00101932		NL5	81
NL9	82	4.98	1.11205	0.712782	0.712855	0.000918638		NL24	82	4.98	4.73048	0.714723	0.715236	0.000505413		NL30	82	4.98	4.79588	0.714079	0.714664	0.00041286		NL25	82	4.98	6.2218	0.716856	0.716201	0.000533437		NL28	82	4.98	2.31167	0.716592	0.716143	0.000634196		NL6	82	4.98	0.516455	0.712195	0.712503	0.000978203		NL5	82
NL9	83	5.04	1.18753	0.712035	0.712839	0.00092717		NL24	83	5.04	4.6233	0.714596	0.715219	0.000489937		NL30	83	5.04	4.5908	0.714986	0.714642	0.000443088		NL25	83	5.04	5.81589	0.716015	0.716218	0.000523613		NL28	83	5.04	2.2829	0.716955	0.716115	0.000657576		NL6	83	5.04	0.527348	0.714664	0.712555	0.00106593		NL5	83
NL9	84	5.1	1.20147	0.712345	0.712755	0.000800754		NL24	84	5.1	4.72559	0.714756	0.715241	0.000506441		NL30	84	5.1	4.99002	0.714402	0.714637	0.000443072		NL25	84	5.1	6.13624	0.716773	0.716257	0.000538769		NL28	84	5.1	2.33806	0.716817	0.716129	0.000641897		NL6	84	5.1	0.537469	0.712016	0.712597	0.00104272		NL5	84
NL9	85	5.16	1.13624	0.711791	0.712732	0.000788507		NL24	85	5.16	4.60543	0.714491	0.715231	0.000502738		NL30	85	5.16	4.81312	0.715256	0.714614	0.000468709		NL25	85	5.16	5.74316	0.716535	0.716278	0.000542717		NL28	85	5.16	2.22789	0.717127	0.716131	0.000638297		NL6	85	5.16	0.533787	0.712551	0.712636	0.00104053		NL5	85
NL9	86	5.22	1.18073	0.712421	0.712738	0.000797919		NL24	86	5.22	4.57998	0.715491	0.71522	0.000495397		NL30	86	5.22	4.88966	0.714387	0.714604	0.000466999		NL25	86	5.22	5.93565	0.716341	0.716317	0.000509325		NL28	86	5.22	2.36917	0.716909	0.716118	0.000655686		NL6	86	5.22	0.533389	0.712771	0.712661	0.00101775		NL5	86
NL9	87	5.28	1.20407	0.712799	0.712756	0.000783961		NL24	87	5.28	4.56567	0.714423	0.715236	0.0005268		NL30	87	5.28	4.7725	0.715035	0.714597	0.000466304		NL25	87	5.28	5.46664	0.716837	0.716322	0.000509755		NL28	87	5.28	2.26928	0.716814	0.71611	0.000664202		NL6	87	5.28	0.533057	0.710915	0.712608	0.00100859		NL5	87
NL9	88	5.34	1.21378	0.712988	0.712791	0.000801696		NL24	88	5.34	4.55448	0.714853	0.715222	0.000531869		NL30	88	5.34	5.12858	0.715215	0.714563	0.000457273		NL25	88	5.34	6.0033	0.716211	0.716374	0.000500083		NL28	88	5.34	2.37925	0.716257	0.716116	0.000660192		NL6	88	5.34	0.549006	0.711832	0.712679	0.00103553		NL5	88
NL9	89	5.4	1.15176	0.713543	0.712806	0.000815238		NL24	89	5.4	4.65487	0.714635	0.715261	0.000601331		NL30	89	5.4	5.21446	0.714639	0.714565	0.00045609		NL25	89	5.4	5.56872	0.716493	0.716413	0.000488562		NL28	89	5.4	2.31264	0.716875	0.716101	0.000669907		NL6	89	5.4	0.525147	0.713578	0.712599	0.000966348		NL5	89
NL9	90	5.46	1.13316	0.712079	0.712803	0.000814629		NL24	90	5.46	4.54503	0.715195	0.715265	0.000604605		NL30	90	5.46	5.26811	0.714501	0.714538	0.000473636		NL25	90	5.46	5.80742	0.716503	0.716456	0.000473445		NL28	90	5.46	2.36567	0.716048	0.71611	0.000663569		NL6	90	5.46	0.543354	0.712129	0.712626	0.000986974		NL5	90
NL9	91	5.52	1.20959	0.712123	0.712889	0.000901471		NL24	91	5.52	4.59994	0.715032	0.715305	0.000628596		NL30	91	5.52	5.12024	0.714896	0.714531	0.000463582		NL25	91	5.52	5.35675	0.716718	0.716499	0.000457929		NL28	91	5.52	2.32296	0.716213	0.716104	0.000664626		NL6	91	5.52	0.540313	0.712188	0.712569	0.00103057		NL5	91
NL9	92	5.58	1.1825	0.712881	0.712885	0.000902935		NL24	92	5.58	4.57891	0.715138	0.715302	0.000626629		NL30	92	5.58	5.2594	0.714277	0.714521	0.000464981		NL25	92	5.58	5.71674	0.716613	0.716541	0.000416865		NL28	92	5.58	2.40065	0.715783	0.716105	0.000664219		NL6	92	5.58	0.532577	0.714742	0.712563	0.00102994		NL5	92
NL9	93	5.64	1.10744	0.713106	0.712892	0.000898923		NL24	93	5.64	4.63055	0.715001	0.715318	0.000628856		NL30	93	5.64	5.60479	0.714519	0.714496	0.000434482		NL25	93	5.64	5.40087	0.716974	0.716587	0.000410038		NL28	93	5.64	2.39725	0.715956	0.71609	0.000671466		NL6	93	5.64	0.532446	0.712924	0.712556	0.00102431		NL5	93
NL9	94	5.7	1.01226	0.712888	0.712928	0.00096181		NL24	94	5.7	4.28544	0.715769	0.715323	0.000629616		NL30	94	5.7	5.48213	0.714371	0.714469	0.000401354		NL25	94	5.7	5.63788	0.716307	0.716632	0.000383936		NL28	94	5.7	2.35437	0.716126	0.71606	0.000691035		NL6	94	5.7	0.528184	0.712185	0.712603	0.00101366		NL5	94
NL9	95	5.76	0.834536	0.713049	0.712998	0.000984537		NL24	95	5.76	4.54886	0.713967	0.715304	0.000637938		NL30	95	5.76	5.52024	0.714533	0.714461	0.000407438		NL25	95	5.76	5.34067	0.717036	0.716664	0.000393906		NL28	95	5.76	2.49042	0.715464	0.716024	0.000703332		NL6	95	5.76	0.526907	0.711841	0.712627	0.00101682		NL5	95
NL9	96	5.82	0.718437	0.714386	0.713038	0.00102095		NL24	96	5.82	4.28797	0.715841	0.71532	0.000641927		NL30	96	5.82	5.46916	0.714627	0.714453	0.000403237		NL25	96	5.82	5.5125	0.716271	0.716706	0.000371835		NL28	96	5.82	2.4052	0.715897	0.715988	0.000701244		NL6	96	5.82	0.505737	0.712528	0.712591	0.00102801		NL5	96
NL9	97	5.88	0.693727	0.712813	0.713054	0.00100633		NL24	97	5.88	4.37415	0.715134	0.715337	0.000646639		NL30	97	5.88	5.78661	0.713967	0.714451	0.000403747		NL25	97	5.88	5.59299	0.716692	0.716724	0.000361271		NL28	97	5.88	2.41991	0.715436	0.715962	0.000699378		NL6	97	5.88	0.507704	0.712862	0.712586	0.00103139		NL5	97
NL9	98	5.94	0.628965	0.715216	0.713095	0.00100147		NL24	98	5.94	4.23509	0.715743	0.715353	0.000652654		NL30	98	5.94	5.56091	0.713906	0.714454	0.000406413		NL25	98	5.94	5.40328	0.716652	0.716738	0.000366993		NL28	98	5.94	2.40186	0.715998	0.715878	0.000687885		NL6	98	5.94	0.517909	0.711882	0.712675	0.0010374		NL5	98
NL9	99	6	0.615592	0.713168	0.713105	0.000999833		NL24	99	6	4.33233	0.715315	0.715377	0.000648108		NL30	99	6	5.34846	0.714129	0.714427	0.000400725		NL25	99	6	5.66108	0.716871	0.716771	0.000351198		NL28	99	6	2.38869	0.715647	0.715831	0.000641902		NL6	99	6	0.511026	0.71216	0.712661	0.00104007		NL5	99
NL9	100	6.06	0.630341	0.712079	0.713145	0.000943783		NL24	100	6.06	4.23138	0.716342	0.715398	0.000638455		NL30	100	6.06	5.4685	0.714289	0.714441	0.00039705		NL25	100	6.06	5.2808	0.71654	0.71678	0.000357781		NL28	100	6.06	2.52102	0.714897	0.715783	0.000648235		NL6	100	6.06	0.501596	0.715144	0.712748	0.00106698		NL5	100
NL9	101	6.12	0.644738	0.71254	0.713229	0.00104169		NL24	101	6.12	4.30755	0.715395	0.715443	0.000637557		NL30	101	6.12	5.23794	0.713685	0.714426	0.000385909		NL25	101	6.12	5.38333	0.71622	0.7168	0.000333056		NL28	101	6.12	2.43291	0.715101	0.715721	0.000638672		NL6	101	6.12	0.503142	0.712763	0.712781	0.00106789		NL5	101
NL9	102	6.18	0.643062	0.712737	0.713319	0.00107492		NL24	102	6.18	4.36651	0.715989	0.715471	0.000628582		NL30	102	6.18	5.21818	0.714563	0.714427	0.000385889		NL25	102	6.18	5.49263	0.71715	0.716802	0.000333093		NL28	102	6.18	2.44284	0.715665	0.715654	0.000647171		NL6	102	6.18	0.498579	0.713259	0.712711	0.00102247		NL5	102
NL9	103	6.24	0.61446	0.71409	0.713368	0.00106904		NL24	103	6.24	4.33029	0.715258	0.71552	0.000617667		NL30	103	6.24	5.07849	0.713718	0.714397	0.000360684		NL25	103	6.24	5.52655	0.716744	0.716814	0.000330994		NL28	103	6.24	2.38179	0.715383	0.715579	0.000628159		NL6	103	6.24	0.516319	0.712199	0.712758	0.00102877		NL5	103
NL9	104	6.3	0.61216	0.71249	0.71338	0.00105227		NL24	104	6.3	4.35768	0.715331	0.715512	0.00061982		NL30	104	6.3	4.90369	0.7145	0.714408	0.000366675		NL25	104	6.3	5.65207	0.716553	0.71685	0.000348729		NL28	104	6.3	2.36806	0.715075	0.71552	0.000598528		NL6	104	6.3	0.4964	0.711863	0.712742	0.00103727		NL5	104
NL9	105	6.36	0.644214	0.713792	0.713414	0.00103992		NL24	105	6.36	4.16411	0.716468	0.715552	0.00059378		NL30	105	6.36	4.9947	0.714532	0.714371	0.000369228		NL25	105	6.36	5.65389	0.716453	0.716842	0.00035265		NL28	105	6.36	2.39539	0.715276	0.715454	0.000582788		NL6	105	6.36	0.504449	0.714296	0.712775	0.00105764		NL5	105
NL9	106	6.42	0.620881	0.713783	0.713452	0.00104184		NL24	106	6.42	4.32555	0.71479	0.715565	0.000583091		NL30	106	6.42	4.92768	0.714082	0.714355	0.000343839		NL25	106	6.42	5.80409	0.717199	0.716858	0.000335837		NL28	106	6.42	2.53258	0.715754	0.715417	0.000572963		NL6	106	6.42	0.523348	0.712035	0.712819	0.00100988		NL5	106
NL9	107	6.48	0.651972	0.712928	0.71345	0.00104276		NL24	107	6.48	4.19733	0.716926	0.715579	0.000566546		NL30	107	6.48	4.91331	0.714321	0.714352	0.000341314		NL25	107	6.48	5.70833	0.716952	0.716856	0.000338528		NL28	107	6.48	2.44449	0.715416	0.71535	0.000536474		NL6	107	6.48	0.511648	0.71382	0.712841	0.000996238		NL5	107
NL9	108	6.54	0.639278	0.715241	0.713469	0.00105076		NL24	108	6.54	4.54808	0.715844	0.715588	0.00056283		NL30	108	6.54	4.88466	0.713775	0.714339	0.000343707		NL25	108	6.54	6.04871	0.717045	0.716883	0.000348197		NL28	108	6.54	2.54472	0.715848	0.715306	0.000543247		NL6	108	6.54	0.530674	0.710821	0.712775	0.0010251		NL5	108
NL9	109	6.6	0.642052	0.712519	0.713501	0.00102439		NL24	109	6.6	4.5444	0.716364	0.715614	0.000558526		NL30	109	6.6	5.04326	0.715014	0.714326	0.000330659		NL25	109	6.6	5.6983	0.717091	0.716873	0.000357702		NL28	109	6.6	2.49054	0.715885	0.715269	0.000524718		NL6	109	6.6	0.511955	0.712573	0.712806	0.00102178		NL5	109
NL9	110	6.66	0.666358	0.712545	0.713581	0.00102585		NL24	110	6.66	4.57756	0.715765	0.715619	0.000555202		NL30	110	6.66	4.88094	0.714289	0.714328	0.000330559		NL25	110	6.66	5.94781	0.71685	0.716882	0.000354918		NL28	110	6.66	2.53511	0.715823	0.715237	0.000527748		NL6	110	6.66	0.521945	0.713146	0.712763	0.00107949		NL5	110
NL9	111	6.72	0.671415	0.715135	0.713575	0.0010309		NL24	111	6.72	4.91771	0.71568	0.71564	0.000545351		NL30	111	6.72	4.98071	0.714587	0.714332	0.000333452		NL25	111	6.72	5.87257	0.717339	0.716875	0.000355509		NL28	111	6.72	2.61569	0.715512	0.715211	0.000513971		NL6	111	6.72	0.51308	0.713215	0.712755	0.00106586		NL5	111
NL9	112	6.78	0.673877	0.714522	0.713592	0.00102802		NL24	112	6.78	4.43979	0.715503	0.715629	0.000546471		NL30	112	6.78	4.93435	0.714505	0.71433	0.000333404		NL25	112	6.78	6.08683	0.717183	0.716867	0.000371115		NL28	112	6.78	2.61345	0.715102	0.71518	0.000490512		NL6	112	6.78	0.518623	0.713172	0.712765	0.0010692		NL5	112
NL9	113	6.84	0.67355	0.714624	0.713596	0.00102523		NL24	113	6.84	4.64297	0.7147	0.71567	0.000468137		NL30	113	6.84	4.72827	0.71403	0.714331	0.000334178		NL25	113	6.84	5.98118	0.717337	0.716853	0.000373478		NL28	113	6.84	2.57251	0.715159	0.715156	0.000496562		NL6	113	6.84	0.508043	0.711656	0.712796	0.00106794		NL5	113
NL9	114	6.9	0.667311	0.712463	0.713625	0.00102404		NL24	114	6.9	4.21637	0.715758	0.715659	0.000468842		NL30	114	6.9	4.82565	0.714535	0.714309	0.000339777		NL25	114	6.9	6.084	0.717253	0.716849	0.000382366		NL28	114	6.9	2.63082	0.715404	0.715128	0.000481866		NL6	114	6.9	0.500956	0.711889	0.712805	0.00106066		NL5	114
NL9	115	6.96	0.616665	0.713682	0.713601	0.00101577		NL24	115	6.96	4.21256	0.715813	0.715658	0.000469269		NL30	115	6.96	4.70665	0.714323	0.714325	0.00033642		NL25	115	6.96	6.06112	0.716831	0.716823	0.000422874		NL28	115	6.96	2.74719	0.715564	0.715108	0.000483675		NL6	115	6.96	0.513108	0.714301	0.712887	0.00114897		NL5	115
NL9	116	7.02	0.615254	0.71314	0.713576	0.00104694		NL24	116	7.02	4.06562	0.715869	0.715645	0.00047347		NL30	116	7.02	5.04776	0.714863	0.714345	0.000332328		NL25	116	7.02	5.53014	0.717125	0.716813	0.00043048		NL28	116	7.02	2.75837	0.714487	0.715078	0.000459682		NL6	116	7.02	0.513961	0.712226	0.712922	0.00116705		NL5	116
NL9	117	7.08	0.611933	0.712484	0.71352	0.00101012		NL24	117	7.08	4.12241	0.715687	0.715644	0.000474329		NL30	117	7.08	5.21354	0.71404	0.714359	0.000333516		NL25	117	7.08	5.52371	0.717187	0.716787	0.000453951		NL28	117	7.08	2.71007	0.715647	0.715061	0.000449295		NL6	117	7.08	0.524739	0.714578	0.713003	0.00119291		NL5	117
NL9	118	7.14	0.608178	0.715826	0.713551	0.00101644		NL24	118	7.14	4.19188	0.715477	0.715631	0.000461011		NL30	118	7.14	5.23762	0.714588	0.714361	0.000333309		NL25	118	7.14	5.38036	0.717187	0.716772	0.000472318		NL28	118	7.14	2.82194	0.714857	0.715064	0.000448563		NL6	118	7.14	0.521001	0.713391	0.713043	0.00118818		NL5	118
NL9	119	7.2	0.595172	0.715273	0.713557	0.00100853		NL24	119	7.2	4.19243	0.716221	0.715623	0.000468259		NL30	119	7.2	5.24114	0.714428	0.714385	0.000313449		NL25	119	7.2	5.45639	0.716742	0.716771	0.000472634		NL28	119	7.2	2.88623	0.714744	0.715087	0.000471159		NL6	119	7.2	0.520674	0.712151	0.712967	0.00113628		NL5	119
NL9	120	7.26	0.581855	0.714089	0.713595	0.000994869		NL24	120	7.26	4.36075	0.715765	0.7156	0.000469962		NL30	120	7.26	5.48133	0.714433	0.714376	0.000312847		NL25	120	7.26	5.28386	0.716842	0.716742	0.00048094		NL28	120	7.26	2.98997	0.7144	0.715076	0.000462022		NL6	120	7.26	0.530166	0.713719	0.712979	0.00113629		NL5	120
NL9	121	7.32	0.61252	0.712251	0.713634	0.000988005		NL24	121	7.32	4.34172	0.716226	0.71559	0.000480637		NL30	121	7.32	5.26047	0.714177	0.714398	0.000292587		NL25	121	7.32	5.35102	0.716969	0.716708	0.000522522		NL28	121	7.32	2.86398	0.714419	0.715084	0.000469504		NL6	121	7.32	0.536477	0.711941	0.713009	0.00115774		NL5	121
NL9	122	7.38	0.607214	0.71362	0.7136	0.000993495		NL24	122	7.38	4.60512	0.715209	0.715582	0.00048782		NL30	122	7.38	5.1516	0.714793	0.714396	0.000292075		NL25	122	7.38	5.47187	0.717647	0.716683	0.000552056		NL28	122	7.38	2.81178	0.714791	0.715091	0.000471254		NL6	122	7.38	0.541948	0.713981	0.712999	0.00116576		NL5	122
NL9	123	7.44	0.630054	0.714169	0.713666	0.000997308		NL24	123	7.44	4.43474	0.715886	0.715541	0.000472356		NL30	123	7.44	5.26555	0.713694	0.714394	0.000291464		NL25	123	7.44	5.36264	0.716536	0.716661	0.000575471		NL28	123	7.44	2.86521	0.714433	0.715092	0.000471837		NL6	123	7.44	0.546588	0.712502	0.713058	0.00115983		NL5	123
NL9	124	7.5	0.636079	0.712921	0.713579	0.00111713		NL24	124	7.5	4.54872	0.715317	0.71554	0.000475027		NL30	124	7.5	5.26975	0.714667	0.714409	0.000288972		NL25	124	7.5	5.12661	0.716796	0.716627	0.000579289		NL28	124	7.5	2.82363	0.714909	0.715093	0.000473095		NL6	124	7.5	0.547641	0.712634	0.713015	0.00114107		NL5	124
NL9	125	7.56	0.661404	0.71423	0.7136	0.00112797		NL24	125	7.56	4.30254	0.715111	0.715491	0.000414864		NL30	125	7.56	5.22794	0.714499	0.714414	0.000288977		NL25	125	7.56	4.75248	0.716414	0.716588	0.000603563		NL28	125	7.56	2.73281	0.714484	0.715102	0.000482337		NL6	125	7.56	0.555534	0.711185	0.713051	0.00112951		NL5	125
NL9	126	7.62	0.664593	0.713237	0.713576	0.00115049		NL24	126	7.62	4.18344	0.715522	0.715477	0.0004112		NL30	126	7.62	5.39431	0.71406	0.714432	0.000267367		NL25	126	7.62	5.01343	0.717475	0.716546	0.000623029		NL28	126	7.62	2.6444	0.714448	0.715091	0.000469471		NL6	126	7.62	0.542601	0.713237	0.713035	0.00112237		NL5	126
NL9	127	7.68	0.689241	0.714996	0.713592	0.00117638		NL24	127	7.68	4.14256	0.715994	0.715435	0.000394374		NL30	127	7.68	4.98573	0.71443	0.714419	0.000248749		NL25	127	7.68	5.0616	0.716368	0.7165	0.000641802		NL28	127	7.68	2.6017	0.714881	0.715084	0.000458342		NL6	127	7.68	0.542202	0.710639	0.713148	0.00109885		NL5	127
NL9	128	7.74	0.684693	0.712656	0.713551	0.00123746		NL24	128	7.74	4.15842	0.715302	0.715408	0.000404133		NL30	128	7.74	4.83573	0.71434	0.714426	0.000248539		NL25	128	7.74	5.3272	0.716905	0.71648	0.000642374		NL28	128	7.74	2.5088	0.714626	0.715063	0.000440444		NL6	128	7.74	0.542949	0.714465	0.713125	0.00111969		NL5	128
NL9	129	7.8	0.660818	0.713724	0.713613	0.00124081		NL24	129	7.8	4.31477	0.715755	0.715383	0.000414683		NL30	129	7.8	4.57292	0.714651	0.714432	0.00025493		NL25	129	7.8	5.11393	0.716723	0.716445	0.000627804		NL28	129	7.8	2.463	0.715041	0.715058	0.00043612		NL6	129	7.8	0.538061	0.713286	0.713168	0.00114926		NL5	129
NL9	130	7.86	0.655429	0.713048	0.713601	0.00122785		NL24	130	7.86	4.31682	0.715388	0.715361	0.00042845		NL30	130	7.86	4.49517	0.71431	0.714429	0.000254639		NL25	130	7.86	5.22102	0.716025	0.716412	0.000619672		NL28	130	7.86	2.42774	0.71499	0.71507	0.000443716		NL6	130	7.86	0.549734	0.713291	0.7132	0.00116689		NL5	130
NL9	131	7.92	0.675632	0.71409	0.713556	0.00122276		NL24	131	7.92	4.51891	0.715428	0.715378	0.000413469		NL30	131	7.92	4.50856	0.714574	0.714443	0.000245935		NL25	131	7.92	5.16843	0.716556	0.716385	0.000599053		NL28	131	7.92	2.39959	0.714623	0.715085	0.000456113		NL6	131	7.92	0.5414	0.712185	0.713212	0.00116873		NL5	131
NL9	132	7.98	0.669381	0.713533	0.713521	0.00120924		NL24	132	7.98	4.3614	0.715431	0.715347	0.000425473		NL30	132	7.98	4.5705	0.713845	0.714438	0.000245806		NL25	132	7.98	5.07023	0.716095	0.716354	0.000581326		NL28	132	7.98	2.39251	0.714883	0.715091	0.000461574		NL6	132	7.98	0.550085	0.715479	0.713263	0.0011385		NL5	132
NL9	133	8.04	0.669845	0.7119	0.713548	0.00119571		NL24	133	8.04	4.59699	0.715121	0.715327	0.000419729		NL30	133	8.04	4.27204	0.714526	0.714436	0.00024786		NL25	133	8.04	5.05698	0.715757	0.716323	0.000584387		NL28	133	8.04	2.21324	0.714716	0.7151	0.000473942		NL6	133	8.04	0.541515	0.714116	0.713288	0.00111716		NL5	133
NL9	134	8.1	0.685454	0.713186	0.713543	0.0011955		NL24	134	8.1	4.4459	0.715268	0.715306	0.000410746		NL30	134	8.1	4.39324	0.714632	0.714422	0.000236916		NL25	134	8.1	4.88248	0.716313	0.716291	0.000571136		NL28	134	8.1	2.26388	0.714931	0.715138	0.000477622		NL6	134	8.1	0.534939	0.71478	0.713282	0.00111236		NL5	134
NL9	135	8.16	0.645908	0.714299	0.713483	0.00126944		NL24	135	8.16	4.41035	0.715274	0.715285	0.000409494		NL30	135	8.16	4.43741	0.71463	0.714426	0.000231554		NL25	135	8.16	5.10957	0.715945	0.71625	0.000557085		NL28	135	8.16	2.27752	0.715012	0.715127	0.000470146		NL6	135	8.16	0.551041	0.713615	0.713313	0.00109753		NL5	135
NL9	136	8.22	0.68302	0.712283	0.713556	0.00128659		NL24	136	8.22	4.19115	0.715882	0.71528	0.000408174		NL30	136	8.22	4.54604	0.714377	0.714428	0.000233484		NL25	136	8.22	4.93223	0.715972	0.716212	0.000537645		NL28	136	8.22	2.2662	0.714996	0.715135	0.000467863		NL6	136	8.22	0.533197	0.712411	0.713262	0.00107959		NL5	136
NL9	137	8.28	0.698677	0.713916	0.713486	0.00122671		NL24	137	8.28	4.29567	0.715089	0.715239	0.000384048		NL30	137	8.28	4.50627	0.71453	0.714446	0.000257644		NL25	137	8.28	5.28948	0.716211	0.716202	0.000530772		NL28	137	8.28	2.26347	0.715928	0.715143	0.000463503		NL6	137	8.28	0.54239	0.713186	0.713242	0.00108375		NL5	137
NL9	138	8.34	0.686623	0.714157	0.713455	0.00119351		NL24	138	8.34	4.29458	0.715166	0.71521	0.000382376		NL30	138	8.34	4.52838	0.714238	0.714447	0.00025766		NL25	138	8.34	5.17637	0.7161	0.716186	0.000519561		NL28	138	8.34	2.28047	0.715287	0.71516	0.000446279		NL6	138	8.34	0.530004	0.714332	0.713261	0.00107024		NL5	138
NL9	139	8.4	0.699345	0.71284	0.713466	0.00120161		NL24	139	8.4	4.23444	0.71491	0.71517	0.000346951		NL30	139	8.4	4.55961	0.71452	0.714448	0.000257145		NL25	139	8.4	5.3517	0.715517	0.716152	0.000507522		NL28	139	8.4	2.40452	0.715659	0.71518	0.000427879		NL6	139	8.4	0.531695	0.711864	0.713234	0.00107058		NL5	139
NL9	140	8.46	0.671018	0.714887	0.713487	0.00118622		NL24	140	8.46	4.36533	0.71503	0.715158	0.00035338		NL30	140	8.46	4.50859	0.714405	0.714436	0.000250462		NL25	140	8.46	5.2676	0.715632	0.71612	0.0004432		NL28	140	8.46	2.38056	0.715328	0.715193	0.000422793		NL6	140	8.46	0.535594	0.713965	0.71327	0.0010474		NL5	140
NL9	141	8.52	0.649492	0.71064	0.713491	0.00118691		NL24	141	8.52	4.08404	0.715012	0.715128	0.000335332		NL30	141	8.52	4.54361	0.714474	0.714449	0.00022143		NL25	141	8.52	5.35089	0.715686	0.716093	0.00044747		NL28	141	8.52	2.44503	0.715322	0.715216	0.000402338		NL6	141	8.52	0.541401	0.712762	0.713219	0.00105669		NL5	141
NL9	142	8.58	0.688421	0.714532	0.713442	0.00119428		NL24	142	8.58	4.26535	0.714733	0.715123	0.000333768		NL30	142	8.58	4.40702	0.714629	0.714462	0.000246518		NL25	142	8.58	5.11517	0.715964	0.716088	0.000440681		NL28	142	8.58	2.51791	0.715785	0.715202	0.000421271		NL6	142	8.58	0.556594	0.713312	0.713282	0.00107934		NL5	142
NL9	143	8.64	0.678505	0.712094	0.713473	0.00119453		NL24	143	8.64	4.20539	0.715174	0.715114	0.00033779		NL30	143	8.64	4.55215	0.714502	0.714453	0.000250697		NL25	143	8.64	5.19535	0.715548	0.716073	0.000438572		NL28	143	8.64	2.3529	0.715738	0.715201	0.000422974		NL6	143	8.64	0.541181	0.713245	0.713235	0.00114192		NL5	143
NL9	144	8.7	0.6709	0.715787	0.713454	0.00118758		NL24	144	8.7	4.35858	0.715328	0.715089	0.000340492		NL30	144	8.7	4.64417	0.714427	0.714458	0.000244535		NL25	144	8.7	5.07519	0.715536	0.716029	0.000367284		NL28	144	8.7	2.38261	0.715465	0.715215	0.000405612		NL6	144	8.7	0.54363	0.714916	0.713309	0.00109006		NL5	144
NL9	145	8.76	0.684084	0.711068	0.713474	0.00119013		NL24	145	8.76	4.42614	0.714864	0.71505	0.000313854		NL30	145	8.76	4.48019	0.714523	0.714449	0.00025081		NL25	145	8.76	4.84845	0.715449	0.716013	0.000364742		NL28	145	8.76	2.40876	0.715612	0.715181	0.00047797		NL6	145	8.76	0.562833	0.711745	0.713263	0.00112614		NL5	145
NL9	146	8.82	0.707138	0.714751	0.713411	0.0011674		NL24	146	8.82	4.38041	0.714796	0.715031	0.000317836		NL30	146	8.82	4.5212	0.714541	0.714463	0.000257857		NL25	146	8.82	5.00289	0.716096	0.715995	0.00033385		NL28	146	8.82	2.45032	0.715074	0.715176	0.000485073		NL6	146	8.82	0.553645	0.714679	0.713344	0.00103294		NL5	146
NL9	147	8.88	0.692631	0.714709	0.713454	0.00116759		NL24	147	8.88	4.41268	0.714777	0.715005	0.000294927		NL30	147	8.88	4.41443	0.7148	0.714468	0.000264007		NL25	147	8.88	5.01302	0.716115	0.715977	0.000310236		NL28	147	8.88	2.51112	0.715328	0.715165	0.000492891		NL6	147	8.88	0.565595	0.71438	0.713286	0.00102655		NL5	147
NL9	148	8.94	0.644086	0.712905	0.713432	0.00117006		NL24	148	8.94	4.29799	0.714721	0.714974	0.00030998		NL30	148	8.94	4.8039	0.71441	0.714485	0.000272405		NL25	148	8.94	5.30092	0.715965	0.71598	0.000311095		NL28	148	8.94	2.54977	0.715549	0.715153	0.000502092		NL6	148	8.94	0.551586	0.713596	0.713297	0.00102861		NL5	148
NL9	149	9	0.636062	0.713371	0.713478	0.00118739		NL24	149	9	4.40981	0.715289	0.71496	0.000300124		NL30	149	9	4.66778	0.714547	0.714487	0.000273018		NL25	149	9	5.35007	0.716361	0.715964	0.000295		NL28	149	9	2.60145	0.715708	0.715144	0.000514632		NL6	149	9	0.543915	0.713481	0.713245	0.00107573		NL5	149
NL9	150	9.06	0.636427	0.713435	0.713507	0.00121428		NL24	150	9.06	4.19648	0.714649	0.714946	0.000289155		NL30	150	9.06	4.76488	0.714359	0.714505	0.000249891		NL25	150	9.06	5.6235	0.71615	0.715961	0.000294266		NL28	150	9.06	2.43836	0.715613	0.715129	0.000531066		NL6	150	9.06	0.549186	0.71279	0.713249	0.00107207		NL5	150
NL9	151	9.12	0.648183	0.713512	0.713503	0.00121438		NL24	151	9.12	4.31905	0.715099	0.714949	0.00029156		NL30	151	9.12	4.68275	0.714217	0.714514	0.000256543		NL25	151	9.12	5.71605	0.715732	0.715977	0.000298818		NL28	151	9.12	2.51205	0.715886	0.71511	0.000556106		NL6	151	9.12	0.54504	0.714095	0.713194	0.00100321		NL5	151
NL9	152	9.18	0.605264	0.71096	0.713534	0.00118649		NL24	152	9.18	4.07609	0.715105	0.714924	0.000301019		NL30	152	9.18	4.628	0.714376	0.714535	0.000294856		NL25	152	9.18	5.70691	0.715943	0.715962	0.000295034		NL28	152	9.18	2.50634	0.715841	0.715091	0.000574774		NL6	152	9.18	0.554616	0.713339	0.71318	0.000993404		NL5	152
NL9	153	9.24	0.607601	0.715134	0.71352	0.00119342		NL24	153	9.24	4.31082	0.714953	0.714911	0.000295491		NL30	153	9.24	4.58693	0.71418	0.714549	0.000310456		NL25	153	9.24	5.65585	0.715736	0.715956	0.00029796		NL28	153	9.24	2.60798	0.715264	0.715064	0.000601284		NL6	153	9.24	0.549324	0.712741	0.71312	0.000958773		NL5	153
NL9	154	9.3	0.603811	0.713308	0.713483	0.00118914		NL24	154	9.3	4.20017	0.715277	0.714866	0.000264716		NL30	154	9.3	4.44016	0.714666	0.714542	0.000317237		NL25	154	9.3	5.38134	0.715819	0.715956	0.000297948		NL28	154	9.3	2.63206	0.71515	0.715038	0.000622968		NL6	154	9.3	0.562583	0.712674	0.713111	0.000955462		NL5	154
NL9	155	9.36	0.58972	0.714132	0.713569	0.0012121		NL24	155	9.36	4.27129	0.714754	0.714852	0.000266228		NL30	155	9.36	4.64595	0.715082	0.714563	0.000339927		NL25	155	9.36	5.40738	0.716377	0.715961	0.000305011		NL28	155	9.36	2.6634	0.715022	0.714979	0.000636762		NL6	155	9.36	0.559049	0.712812	0.71314	0.000949344		NL5	155
NL9	156	9.42	0.617637	0.714497	0.713617	0.00125867		NL24	156	9.42	4.11893	0.714728	0.714844	0.000260815		NL30	156	9.42	4.36158	0.714469	0.71457	0.000335483		NL25	156	9.42	5.45905	0.716279	0.715956	0.000304186		NL28	156	9.42	2.66331	0.715025	0.714938	0.000663351		NL6	156	9.42	0.546176	0.712749	0.713151	0.000952612		NL5	156
NL9	157	9.48	0.608637	0.713013	0.713594	0.0012561		NL24	157	9.48	4.09115	0.714781	0.714834	0.000265632		NL30	157	9.48	4.33522	0.714194	0.714584	0.000343515		NL25	157	9.48	5.31697	0.715714	0.71598	0.000302961		NL28	157	9.48	2.62677	0.715135	0.714901	0.000659363		NL6	157	9.48	0.558243	0.71326	0.713118	0.000930853		NL5	157
NL9	158	9.54	0.623241	0.713761	0.713664	0.00128254		NL24	158	9.54	4.16583	0.714764	0.714825	0.000264285		NL30	158	9.54	4.19705	0.714374	0.71459	0.000342164		NL25	158	9.54	5.10613	0.716514	0.715976	0.000308554		NL28	158	9.54	2.65425	0.715255	0.714872	0.000662876		NL6	158	9.54	0.558476	0.712137	0.713162	0.000907104		NL5	158
NL9	159	9.6	0.631653	0.712414	0.713555	0.00133963		NL24	159	9.6	4.07208	0.7148	0.714817	0.000262612		NL30	159	9.6	4.32542	0.714159	0.714614	0.000363037		NL25	159	9.6	4.98255	0.715543	0.716001	0.000320421		NL28	159	9.6	2.62521	0.715269	0.714842	0.000666694		NL6	159	9.6	0.573791	0.714751	0.713144	0.000897041		NL5	159
NL9	160	9.66	0.625636	0.714013	0.713579	0.00129373		NL24	160	9.66	4.23029	0.715141	0.714818	0.000262401		NL30	160	9.66	4.05764	0.71513	0.714625	0.000369471		NL25	160	9.66	4.82857	0.716626	0.716	0.000320616		NL28	160	9.66	2.59007	0.714412	0.714794	0.000658426		NL6	160	9.66	0.579117	0.710966	0.713154	0.000894659		NL5	160
NL9	161	9.72	0.61023	0.713551	0.713511	0.00130625		NL24	161	9.72	4.19688	0.714811	0.714815	0.000258626		NL30	161	9.72	4.39518	0.714185	0.714633	0.00036977		NL25	161	9.72	4.76617	0.715864	0.716009	0.000311995		NL28	161	9.72	2.57743	0.71445	0.714779	0.000642307		NL6	161	9.72	0.597083	0.713824	0.713187	0.000922186		NL5	161
NL9	162	9.78	0.641574	0.713978	0.713644	0.00139962		NL24	162	9.78	4.28109	0.714611	0.714796	0.000244183		NL30	162	9.78	4.26001	0.714233	0.714658	0.00038645		NL25	162	9.78	4.61802	0.715916	0.716029	0.000303714		NL28	162	9.78	2.55952	0.714936	0.714743	0.000639686		NL6	162	9.78	0.596292	0.711612	0.713201	0.000926502		NL5	162
NL9	163	9.84	0.634688	0.712711	0.713543	0.00137247		NL24	163	9.84	4.21528	0.714574	0.714791	0.000245064		NL30	163	9.84	4.26321	0.714123	0.714661	0.000385822		NL25	163	9.84	4.55575	0.715786	0.716031	0.000300445		NL28	163	9.84	2.61143	0.713669	0.714713	0.000622783		NL6	163	9.84	0.588512	0.713537	0.713156	0.000878916		NL5	163
NL9	164	9.9	0.61079	0.71422	0.713574	0.00132594		NL24	164	9.9	4.32767	0.714645	0.714774	0.000263224		NL30	164	9.9	4.18965	0.714829	0.714673	0.000388929		NL25	164	9.9	4.67583	0.716244	0.716026	0.00030082		NL28	164	9.9	2.58826	0.71444	0.714681	0.000632917		NL6	164	9.9	0.593307	0.712387	0.713179	0.000850947		NL5	164
NL9	165	9.96	0.602086	0.712914	0.713547	0.00131104		NL24	165	9.96	4.24479	0.714791	0.714776	0.000263382		NL30	165	9.96	4.15684	0.714849	0.714664	0.000389789		NL25	165	9.96	4.5426	0.716094	0.716019	0.000301795		NL28	165	9.96	2.64084	0.714637	0.714655	0.000624763		NL6	165	9.96	0.591198	0.713677	0.71315	0.000815415		NL5	165
NL9	166	10.02	0.607553	0.714718	0.713517	0.00129597		NL24	166	10.02	4.32046	0.714298	0.714764	0.000276171		NL30	166	10.02	4.17515	0.714908	0.71468	0.000391079		NL25	166	10.02	4.58401	0.716123	0.71602	0.000301661		NL28	166	10.02	2.66903	0.714568	0.7146	0.000630612		NL6	166	10.02	0.600602	0.711408	0.713116	0.000787708		NL5	166
NL9	167	10.08	0.583627	0.71511	0.713564	0.00130381		NL24	167	10.08	4.34181	0.714922	0.714762	0.000273407		NL30	167	10.08	4.11523	0.714625	0.71468	0.000391153		NL25	167	10.08	4.50936	0.715965	0.716015	0.000297439		NL28	167	10.08	2.79782	0.714299	0.714556	0.000606477		NL6	167	10.08	0.616627	0.712324	0.7131	0.000783531		NL5	167
NL9	168	10.14	0.562459	0.71341	0.713558	0.00130532		NL24	168	10.14	4.25265	0.714909	0.714754	0.000281013		NL30	168	10.14	4.03537	0.714512	0.714703	0.000396226		NL25	168	10.14	4.66652	0.716012	0.716001	0.000302757		NL28	168	10.14	2.84833	0.71432	0.714509	0.000587412		NL6	168	10.14	0.625085	0.71353	0.713081	0.000782404		NL5	168
NL9	169	10.2	0.498257	0.712992	0.713536	0.00131372		NL24	169	10.2	4.35813	0.715228	0.714748	0.000275462		NL30	169	10.2	3.92181	0.714853	0.714712	0.000388255		NL25	169	10.2	4.35637	0.716343	0.716007	0.000299417		NL28	169	10.2	2.98493	0.714063	0.714448	0.000552606		NL6	169	10.2	0.636033	0.713608	0.713081	0.000782243		NL5	169
NL9	170	10.26	0.531116	0.712694	0.713531	0.00131423		NL24	170	10.26	4.18104	0.714383	0.714742	0.000269792		NL30	170	10.26	4.05555	0.715391	0.714723	0.00038403		NL25	170	10.26	4.46229	0.715772	0.715992	0.000315457		NL28	170	10.26	3.00067	0.714224	0.714416	0.000500269		NL6	170	10.26	0.643092	0.712613	0.71306	0.000764182		NL5	170
NL9	171	10.32	0.549348	0.712973	0.713606	0.00123815		NL24	171	10.32	4.31121	0.714809	0.714745	0.000273831		NL30	171	10.32	4.16003	0.715124	0.714733	0.000374394		NL25	171	10.32	4.28082	0.715712	0.716002	0.000312679		NL28	171	10.32	3.06348	0.714031	0.714377	0.000486532		NL6	171	10.32	0.652293	0.713281	0.713036	0.000768683		NL5	171
NL9	172	10.38	0.565647	0.71539	0.713554	0.00121098		NL24	172	10.38	4.25116	0.714269	0.714732	0.000258527		NL30	172	10.38	3.91688	0.714124	0.714732	0.000374485		NL25	172	10.38	4.06241	0.715958	0.716006	0.000311152		NL28	172	10.38	3.13236	0.714085	0.714369	0.000475672		NL6	172	10.38	0.661668	0.713444	0.713014	0.000788206		NL5	172
NL9	173	10.44	0.547533	0.715626	0.713574	0.00121261		NL24	173	10.44	4.26695	0.714575	0.714725	0.00026184		NL30	173	10.44	3.86942	0.715275	0.71472	0.00036998		NL25	173	10.44	4.06744	0.71642	0.71599	0.000306121		NL28	173	10.44	3.06301	0.713803	0.714343	0.000464369		NL6	173	10.44	0.613499	0.713614	0.713024	0.000786042		NL5	173
NL9	174	10.5	0.551087	0.713325	0.713557	0.00120887		NL24	174	10.5	4.12357	0.714878	0.714731	0.0002644		NL30	174	10.5	4.09018	0.714516	0.714722	0.000368829		NL25	174	10.5	4.01675	0.715911	0.715969	0.000312917		NL28	174	10.5	3.14638	0.713811	0.714328	0.000450145		NL6	174	10.5	0.59761	0.713133	0.713036	0.000785958		NL5	174
NL9	175	10.56	0.516296	0.715353	0.713561	0.00121231		NL24	175	10.56	4.24981	0.714533	0.714729	0.000264311		NL30	175	10.56	4.02455	0.715018	0.714735	0.000357705		NL25	175	10.56	4.07009	0.71639	0.715964	0.00031832		NL28	175	10.56	2.98104	0.714317	0.714305	0.000428357		NL6	175	10.56	0.596692	0.713459	0.713051	0.000785615		NL5	175
NL9	176	10.62	0.510326	0.710988	0.713554	0.00121593		NL24	176	10.62	4.08908	0.714705	0.714721	0.000266949		NL30	176	10.62	3.88342	0.714616	0.714751	0.000353912		NL25	176	10.62	4.01536	0.715489	0.715936	0.000312444		NL28	176	10.62	3.06444	0.714289	0.714273	0.00039732		NL6	176	10.62	0.597438	0.713306	0.713004	0.00082201		NL5	176
NL9	177	10.68	0.534571	0.711484	0.713507	0.00124069		NL24	177	10.68	4.16789	0.714746	0.714714	0.000268206		NL30	177	10.68	3.92399	0.715331	0.714756	0.00034684		NL25	177	10.68	4.20997	0.716583	0.715941	0.000307771		NL28	177	10.68	2.85843	0.714229	0.714225	0.000377059		NL6	177	10.68	0.599281	0.713133	0.713066	0.000838057		NL5	177
NL9	178	10.74	0.509267	0.712091	0.713563	0.00123546		NL24	178	10.74	4.41034	0.71476	0.714712	0.00026559		NL30	178	10.74	3.91418	0.715026	0.714758	0.000349515		NL25	178	10.74	4.04364	0.715925	0.715901	0.00030836		NL28	178	10.74	3.01811	0.714075	0.714209	0.000380447		NL6	178	10.74	0.597917	0.714502	0.712989	0.000805165		NL5	178
NL9	179	10.8	0.509196	0.716901	0.71354	0.00123462		NL24	179	10.8	4.24517	0.715059	0.714689	0.000293557		NL30	179	10.8	4.04929	0.714783	0.714767	0.000338445		NL25	179	10.8	4.18191	0.71587	0.715895	0.000311035		NL28	179	10.8	3.01064	0.7152	0.714205	0.000378438		NL6	179	10.8	0.622653	0.713725	0.713043	0.000727		NL5	179
NL9	180	10.86	0.519681	0.712118	0.713502	0.0012542		NL24	180	10.86	4.46222	0.714667	0.714689	0.000293394		NL30	180	10.86	3.9737	0.715345	0.714789	0.000328205		NL25	180	10.86	4.03653	0.716255	0.715888	0.000313943		NL28	180	10.86	3.2031	0.714146	0.714174	0.00036148		NL6	180	10.86	0.61128	0.713292	0.713003	0.000722229		NL5	180
NL9	181	10.92	0.512791	0.712213	0.713455	0.00126788		NL24	181	10.92	4.19932	0.714652	0.714687	0.000294424		NL30	181	10.92	4.09136	0.714619	0.714797	0.000314105		NL25	181	10.92	4.34335	0.715512	0.715877	0.000323009		NL28	181	10.92	3.06808	0.714543	0.714207	0.000368018		NL6	181	10.92	0.624338	0.712594	0.713004	0.000720541		NL5	181
NL9	182	10.98	0.526173	0.713762	0.713502	0.00127092		NL24	182	10.98	4.42259	0.714214	0.714687	0.000294468		NL30	182	10.98	4.11305	0.714983	0.714789	0.00031733		NL25	182	10.98	4.24832	0.715917	0.715861	0.000319069		NL28	182	10.98	3.07573	0.713931	0.714212	0.000371853		NL6	182	10.98	0.628744	0.713635	0.712994	0.000715284		NL5	182
NL9	183	11.04	0.508835	0.713637	0.713481	0.00126497		NL24	183	11.04	4.10318	0.714829	0.714676	0.000297733		NL30	183	11.04	4.08563	0.714467	0.714787	0.000317178		NL25	183	11.04	4.25178	0.715852	0.715833	0.000340507		NL28	183	11.04	3.15326	0.714392	0.714212	0.000372624		NL6	183	11.04	0.638521	0.71315	0.712966	0.000756629		NL5	183
NL9	184	11.1	0.52759	0.714598	0.713559	0.00131411		NL24	184	11.1	4.32508	0.714276	0.714677	0.000297102		NL30	184	11.1	4.12811	0.714994	0.714779	0.000317615		NL25	184	11.1	4.42036	0.71601	0.71581	0.000348585		NL28	184	11.1	3.10308	0.713576	0.714194	0.000371271		NL6	184	11.1	0.645373	0.713014	0.712873	0.000864976		NL5	184
NL9	185	11.16	0.543697	0.713144	0.713505	0.00130477		NL24	185	11.16	4.1772	0.715236	0.71467	0.000294146		NL30	185	11.16	4.04176	0.71454	0.714781	0.000316688		NL25	185	11.16	4.35395	0.716189	0.715786	0.000366066		NL28	185	11.16	3.12254	0.714097	0.714196	0.000372073		NL6	185	11.16	0.674543	0.712789	0.71288	0.000854996		NL5	185
NL9	186	11.22	0.526439	0.712663	0.713495	0.00129321		NL24	186	11.22	4.18885	0.714359	0.714656	0.000294837		NL30	186	11.22	3.97671	0.715192	0.714784	0.000314996		NL25	186	11.22	4.61014	0.715645	0.715777	0.000364406		NL28	186	11.22	3.07794	0.713923	0.714195	0.000371927		NL6	186	11.22	0.673732	0.712805	0.712884	0.000852338		NL5	186
NL9	187	11.28	0.530018	0.713315	0.71346	0.00131225		NL24	187	11.28	4.35736	0.714867	0.714639	0.000278079		NL30	187	11.28	4.20212	0.714558	0.714771	0.000321118		NL25	187	11.28	4.74457	0.715945	0.715743	0.000368041		NL28	187	11.28	3.09828	0.71371	0.714209	0.000375847		NL6	187	11.28	0.713248	0.71334	0.712884	0.000851967		NL5	187
NL9	188	11.34	0.528335	0.713655	0.713518	0.00133701		NL24	188	11.34	4.2225	0.714893	0.714642	0.00027546		NL30	188	11.34	4.08053	0.71477	0.714751	0.000303438		NL25	188	11.34	4.7655	0.715409	0.715731	0.000373535		NL28	188	11.34	3.02445	0.714668	0.714234	0.000406783		NL6	188	11.34	0.799468	0.712477	0.712854	0.000844531		NL5	188
NL9	189	11.4	0.538508	0.713286	0.713519	0.00133614		NL24	189	11.4	4.42725	0.715091	0.714632	0.000275999		NL30	189	11.4	4.24096	0.714516	0.714734	0.000298576		NL25	189	11.4	4.5368	0.716082	0.715712	0.000392528		NL28	189	11.4	3.07691	0.713869	0.714249	0.000408441		NL6	189	11.4	0.849805	0.711955	0.712865	0.000843885		NL5	189
NL9	190	11.46	0.530048	0.714015	0.713542	0.00133359		NL24	190	11.46	4.13891	0.714808	0.714647	0.000270321		NL30	190	11.46	4.12381	0.71465	0.714748	0.000280526		NL25	190	11.46	4.65553	0.715978	0.715685	0.000407647		NL28	190	11.46	2.99467	0.714862	0.71426	0.000409746		NL6	190	11.46	0.860722	0.713018	0.712866	0.000844223		NL5	190
NL9	191	11.52	0.542212	0.713506	0.713458	0.0013089		NL24	191	11.52	4.37795	0.714482	0.714645	0.000271068		NL30	191	11.52	4.03332	0.714631	0.714724	0.000270549		NL25	191	11.52	4.74871	0.715812	0.715662	0.000387884		NL28	191	11.52	3.04005	0.714088	0.714265	0.000405155		NL6	191	11.52	0.788107	0.713236	0.712873	0.000850592		NL5	191
NL9	192	11.58	0.543341	0.714641	0.713346	0.0012906		NL24	192	11.58	4.12006	0.714945	0.714632	0.000271155		NL30	192	11.58	3.94363	0.714537	0.714717	0.000280567		NL25	192	11.58	4.75622	0.715493	0.715639	0.000396526		NL28	192	11.58	3.06246	0.714478	0.714273	0.000399013		NL6	192	11.58	0.731028	0.713304	0.712872	0.000849147		NL5	192
NL9	193	11.64	0.520775	0.71278	0.713296	0.00132621		NL24	193	11.64	4.46418	0.714698	0.714626	0.000275907		NL30	193	11.64	4.15407	0.714681	0.714698	0.000282608		NL25	193	11.64	4.7549	0.715538	0.715591	0.000408243		NL28	193	11.64	3.10821	0.714302	0.714275	0.00039964		NL6	193	11.64	0.693823	0.711578	0.712852	0.00085082		NL5	193
NL9	194	11.7	0.494857	0.712053	0.713228	0.00127974		NL24	194	11.7	4.43489	0.7145	0.714605	0.000297042		NL30	194	11.7	3.96467	0.714947	0.714695	0.000283791		NL25	194	11.7	4.70745	0.715516	0.715587	0.000409714		NL28	194	11.7	3.05285	0.714097	0.71426	0.000410018		NL6	194	11.7	0.689468	0.714354	0.712846	0.00084694		NL5	194
NL9	195	11.76	0.497755	0.714431	0.713284	0.00122177		NL24	195	11.76	4.40004	0.714543	0.714597	0.000297009		NL30	195	11.76	4.21889	0.71433	0.714657	0.000288212		NL25	195	11.76	4.68343	0.715704	0.715542	0.000385998		NL28	195	11.76	2.9545	0.713547	0.714268	0.000412508		NL6	195	11.76	0.686524	0.711989	0.71284	0.000844483		NL5	195
NL9	196	11.82	0.505545	0.713176	0.713378	0.0012103		NL24	196	11.82	4.44426	0.71508	0.714583	0.000300643		NL30	196	11.82	3.93073	0.715209	0.714641	0.00028335		NL25	196	11.82	4.62171	0.715206	0.715517	0.000389269		NL28	196	11.82	3.07717	0.71386	0.714262	0.000417236		NL6	196	11.82	0.717352	0.712907	0.712853	0.000852051		NL5	196
NL9	197	11.88	0.527464	0.712215	0.713338	0.00127703		NL24	197	11.88	4.25348	0.713952	0.714561	0.000293331		NL30	197	11.88	4.16596	0.714503	0.714621	0.000297138		NL25	197	11.88	4.70375	0.715655	0.715497	0.00038901		NL28	197	11.88	3.02607	0.714283	0.71424	0.000386002		NL6	197	11.88	0.741643	0.712392	0.712804	0.000803857		NL5	197
NL9	198	11.94	0.502925	0.712272	0.713194	0.00114992		NL24	198	11.94	4.0946	0.714636	0.714571	0.00030197		NL30	198	11.94	3.95455	0.715019	0.714598	0.000270403		NL25	198	11.94	4.87068	0.715638	0.715457	0.00038371		NL28	198	11.94	3.00247	0.713847	0.71424	0.000385857		NL6	198	11.94	0.824542	0.711643	0.712783	0.000788801		NL5	198
NL9	199	12	0.500187	0.714406	0.713211	0.00113773		NL24	199	12	4.00338	0.714503	0.714577	0.000306243		NL30	199	12	3.90308	0.71443	0.714587	0.000276936		NL25	199	12	4.99249	0.715423	0.715447	0.00038714		NL28	199	12	3.04498	0.714854	0.714239	0.000385013		NL6	199	12	0.86247	0.713159	0.712798	0.000803629		NL5	199
NL9	200	12.06	0.493113	0.713455	0.713247	0.00112564		NL24	200	12.06	4.13124	0.714635	0.714614	0.000338682		NL30	200	12.06	4.00296	0.714524	0.714565	0.000276677		NL25	200	12.06	5.03828	0.715642	0.715423	0.000383833		NL28	200	12.06	3.06135	0.7146	0.714224	0.000407139		NL6	200	12.06	0.947844	0.711405	0.712826	0.000814212		NL5	200
NL9	201	12.12	0.487944	0.715711	0.713133	0.0012715		NL24	201	12.12	3.99663	0.714399	0.714618	0.00034226		NL30	201	12.12	3.99471	0.714769	0.714566	0.000276324		NL25	201	12.12	4.98088	0.715101	0.715387	0.000402819		NL28	201	12.12	3.10228	0.71466	0.714219	0.000406136		NL6	201	12.12	1.20082	0.710327	0.712867	0.000889829		NL5	201
NL9	202	12.18	0.505979	0.712788	0.713154	0.00128641		NL24	202	12.18	4.21887	0.714316	0.714656	0.000378229		NL30	202	12.18	3.96376	0.714623	0.714537	0.000285986		NL25	202	12.18	4.89558	0.715287	0.715347	0.000410376		NL28	202	12.18	3.01241	0.71389	0.714225	0.000397484		NL6	202	12.18	1.60981	0.711629	0.712848	0.000891175		NL5	202
NL9	203	12.24	0.494353	0.714742	0.713125	0.00126453		NL24	203	12.24	4.15254	0.714695	0.714673	0.000415718		NL30	203	12.24	3.98445	0.714722	0.714532	0.000287101		NL25	203	12.24	4.80404	0.715116	0.715312	0.000389434		NL28	203	12.24	3.07669	0.714373	0.714234	0.000397844		NL6	203	12.24	1.77054	0.712491	0.71286	0.000896767		NL5	203
NL9	204	12.3	0.486156	0.712158	0.713074	0.00129956		NL24	204	12.3	4.24206	0.71439	0.71472	0.000470496		NL30	204	12.3	3.95699	0.714594	0.714498	0.00028011		NL25	204	12.3	5.02403	0.715679	0.715306	0.000385758		NL28	204	12.3	3.03476	0.714304	0.714233	0.000398068		NL6	204	12.3	1.72494	0.713512	0.712882	0.000904671		NL5	204
NL9	205	12.36	0.492375	0.715083	0.713084	0.00129774		NL24	205	12.36	4.22743	0.714606	0.714749	0.000509929		NL30	205	12.36	3.99422	0.7144	0.714487	0.000285613		NL25	205	12.36	5.04397	0.715102	0.715281	0.000371998		NL28	205	12.36	3.12966	0.714551	0.714237	0.000394158		NL6	205	12.36	1.60813	0.712545	0.712872	0.000907557		NL5	205
NL9	206	12.42	0.487349	0.712745	0.713075	0.0012972		NL24	206	12.42	4.27676	0.714516	0.714772	0.000536383		NL30	206	12.42	3.73871	0.714657	0.714472	0.000284634		NL25	206	12.42	5.03746	0.715358	0.715273	0.000372176		NL28	206	12.42	3.02242	0.715142	0.71423	0.000388913		NL6	206	12.42	1.49576	0.713011	0.712881	0.000913285		NL5	206
NL9	207	12.48	0.475315	0.7138	0.713044	0.00129629		NL24	207	12.48	4.22729	0.714437	0.714795	0.000565599		NL30	207	12.48	3.94494	0.714535	0.714456	0.0002963		NL25	207	12.48	4.91413	0.715008	0.715238	0.00035334		NL28	207	12.48	3.13903	0.714544	0.714231	0.000388002		NL6	207	12.48	1.41053	0.713304	0.712903	0.000912957		NL5	207
NL9	208	12.54	0.486866	0.712365	0.71298	0.00134014		NL24	208	12.54	4.20616	0.714808	0.714818	0.000582679		NL30	208	12.54	3.97024	0.714621	0.71443	0.000319137		NL25	208	12.54	4.96821	0.714998	0.715199	0.000346774		NL28	208	12.54	3.25156	0.714511	0.71423	0.000386249		NL6	208	12.54	1.30593	0.713711	0.712939	0.000900205		NL5	208
NL9	209	12.6	0.494286	0.711592	0.712953	0.00132844		NL24	209	12.6	4.30605	0.714507	0.714861	0.0006134		NL30	209	12.6	4.12829	0.714423	0.714421	0.000318098		NL25	209	12.6	5.12979	0.71559	0.71518	0.000330565		NL28	209	12.6	3.21246	0.713979	0.714224	0.000389996		NL6	209	12.6	1.38786	0.713553	0.712957	0.000907883		NL5	209
NL9	210	12.66	0.497155	0.711515	0.712947	0.00132626		NL24	210	12.66	4.24143	0.714396	0.714874	0.000620576		NL30	210	12.66	4.10529	0.714236	0.714407	0.000323907		NL25	210	12.66	5.12195	0.715098	0.715166	0.000327901		NL28	210	12.66	3.14143	0.714077	0.714232	0.000397951		NL6	210	12.66	1.33607	0.712446	0.712952	0.000906862		NL5	210
NL9	211	12.72	0.504369	0.712898	0.712876	0.0013007		NL24	211	12.72	4.17424	0.714312	0.714926	0.000679867		NL30	211	12.72	3.94853	0.714337	0.7144	0.000320588		NL25	211	12.72	4.98017	0.71465	0.715145	0.000326943		NL28	211	12.72	3.15812	0.714413	0.714219	0.000403503		NL6	211	12.72	1.40496	0.713225	0.712937	0.000905465		NL5	211
NL9	212	12.78	0.492363	0.712997	0.712878	0.0013006		NL24	212	12.78	4.0455	0.713958	0.714945	0.000677412		NL30	212	12.78	3.89167	0.714524	0.714376	0.000310897		NL25	212	12.78	5.14165	0.715361	0.715127	0.000323816		NL28	212	12.78	3.14519	0.713725	0.714218	0.00040393		NL6	212	12.78	1.34073	0.713106	0.712987	0.000877828		NL5	212
NL9	213	12.84	0.485907	0.714891	0.712888	0.00129548		NL24	213	12.84	4.06667	0.714458	0.714984	0.00069407		NL30	213	12.84	3.88107	0.713957	0.714358	0.000331222		NL25	213	12.84	4.93971	0.714951	0.715099	0.00031547		NL28	213	12.84	3.06748	0.714534	0.714236	0.000387269		NL6	213	12.84	1.38928	0.713575	0.712976	0.000861774		NL5	213
NL9	214	12.9	0.511811	0.710635	0.71283	0.00127095		NL24	214	12.9	3.85832	0.714266	0.714999	0.000701837		NL30	214	12.9	3.98378	0.714437	0.714322	0.000306799		NL25	214	12.9	5.01972	0.715035	0.715095	0.000314985		NL28	214	12.9	3.21545	0.713849	0.714237	0.000385953		NL6	214	12.9	1.34528	0.71275	0.713013	0.000846724		NL5	214
NL9	215	12.96	0.501251	0.711711	0.712797	0.00127702		NL24	215	12.96	3.96298	0.714281	0.715059	0.000701597		NL30	215	12.96	3.96848	0.71408	0.714298	0.000323935		NL25	215	12.96	5.01209	0.715155	0.71507	0.000304853		NL28	215	12.96	3.03548	0.714405	0.714244	0.000388944		NL6	215	12.96	1.40707	0.712962	0.713018	0.000846589		NL5	215
NL9	216	13.02	0.503498	0.712755	0.712753	0.00132471		NL24	216	13.02	3.91807	0.715002	0.715101	0.00072017		NL30	216	13.02	4.08873	0.714512	0.71427	0.000302947		NL25	216	13.02	4.9795	0.714798	0.715036	0.000308608		NL28	216	13.02	3.21696	0.714171	0.714268	0.000390176		NL6	216	13.02	1.30533	0.713829	0.713055	0.000847989		NL5	216
NL9	217	13.08	0.503897	0.713502	0.712733	0.00133735		NL24	217	13.08	4.14783	0.714886	0.715143	0.000728446		NL30	217	13.08	4.00608	0.714238	0.714253	0.000311446		NL25	217	13.08	4.77546	0.715142	0.715022	0.000301808		NL28	217	13.08	3.14421	0.714502	0.714258	0.000379004		NL6	217	13.08	1.30989	0.713616	0.713089	0.000813765		NL5	217
NL9	218	13.14	0.513706	0.709645	0.712694	0.0013073		NL24	218	13.14	4.13311	0.715532	0.715184	0.000740979		NL30	218	13.14	4.27258	0.714175	0.714214	0.000360257		NL25	218	13.14	4.89419	0.715056	0.715	0.000283762		NL28	218	13.14	3.19229	0.713393	0.714243	0.000375457		NL6	218	13.14	1.25932	0.715112	0.713087	0.000813691		NL5	218
NL9	219	13.2	0.510118	0.7144	0.712688	0.00130434		NL24	219	13.2	4.40698	0.714977	0.715215	0.000730669		NL30	219	13.2	4.16777	0.714511	0.714211	0.000356875		NL25	219	13.2	4.96521	0.714555	0.71499	0.0002864		NL28	219	13.2	3.20056	0.714198	0.714234	0.000368865		NL6	219	13.2	1.19341	0.712446	0.713136	0.000760855		NL5	219
NL9	220	13.26	0.516633	0.713555	0.712597	0.00119737		NL24	220	13.26	4.42359	0.715656	0.715267	0.000731622		NL30	220	13.26	4.3327	0.71393	0.714189	0.000355391		NL25	220	13.26	4.56695	0.714574	0.714975	0.000284655		NL28	220	13.26	3.08427	0.713806	0.714265	0.000386758		NL6	220	13.26	1.20529	0.713467	0.71323	0.000594647		NL5	220
NL9	221	13.32	0.5154	0.711326	0.712625	0.00121414		NL24	221	13.32	4.56801	0.715834	0.715306	0.000737345		NL30	221	13.32	4.24085	0.714385	0.714163	0.000349167		NL25	221	13.32	4.66919	0.714939	0.714972	0.000283633		NL28	221	13.32	3.16527	0.714395	0.714264	0.000386526		NL6	221	13.32	1.2235	0.713582	0.713276	0.000527529		NL5	221
NL9	222	13.38	0.534811	0.712992	0.712499	0.00122367		NL24	222	13.38	4.81789	0.716043	0.71536	0.000739595		NL30	222	13.38	4.34989	0.71395	0.714148	0.000341638		NL25	222	13.38	4.72916	0.715423	0.714942	0.000262121		NL28	222	13.38	3.13721	0.713913	0.714274	0.000392104		NL6	222	13.38	1.22171	0.712443	0.713307	0.00051259		NL5	222
NL9	223	13.44	0.52746	0.712996	0.712536	0.00123251		NL24	223	13.44	4.83449	0.715905	0.715395	0.000732247		NL30	223	13.44	4.31805	0.714156	0.714122	0.000358346		NL25	223	13.44	5.25008	0.71505	0.714944	0.000263015		NL28	223	13.44	3.15627	0.713826	0.714274	0.00039226		NL6	223	13.44	1.28679	0.713638	0.713274	0.000536213		NL5	223
NL9	224	13.5	0.535642	0.712538	0.712404	0.00120528		NL24	224	13.5	5.11735	0.715754	0.715432	0.000720583		NL30	224	13.5	4.29016	0.714224	0.714095	0.000353807		NL25	224	13.5	4.933	0.715129	0.714939	0.000257531		NL28	224	13.5	3.0742	0.714446	0.714264	0.000373731		NL6	224	13.5	1.19087	0.71328	0.713306	0.000525504		NL5	224
NL9	225	13.56	0.525904	0.710982	0.712457	0.00126165		NL24	225	13.56	4.85271	0.715889	0.715479	0.000708227		NL30	225	13.56	4.4544	0.713974	0.714073	0.00035006		NL25	225	13.56	5.11894	0.714803	0.714946	0.000262129		NL28	225	13.56	3.13406	0.713906	0.714264	0.000373129		NL6	225	13.56	1.17822	0.713272	0.713318	0.000523514		NL5	225
NL9	226	13.62	0.534223	0.713052	0.712447	0.00125167		NL24	226	13.62	5.1376	0.715635	0.715493	0.000699509		NL30	226	13.62	4.22589	0.713712	0.714057	0.000337224		NL25	226	13.62	4.90456	0.714573	0.714945	0.000261979		NL28	226	13.62	3.08356	0.714823	0.714273	0.000383535		NL6	226	13.62	1.22367	0.713649	0.713301	0.000533799		NL5	226
NL9	227	13.68	0.516493	0.713277	0.712526	0.00133378		NL24	227	13.68	4.88111	0.716028	0.71553	0.000680994		NL30	227	13.68	4.31859	0.714288	0.71405	0.000331868		NL25	227	13.68	4.64349	0.715136	0.71494	0.000250822		NL28	227	13.68	3.19672	0.713879	0.714294	0.000388024		NL6	227	13.68	1.25984	0.713075	0.713304	0.00053673		NL5	227
NL9	228	13.74	0.522653	0.712111	0.71256	0.00132496		NL24	228	13.74	5.03999	0.715429	0.71558	0.000660746		NL30	228	13.74	4.10702	0.714032	0.714048	0.000330924		NL25	228	13.74	4.5323	0.71497	0.714925	0.000256735		NL28	228	13.74	3.19006	0.714759	0.714322	0.000407674		NL6	228	13.74	1.2687	0.712743	0.713299	0.000535105		NL5	228
NL9	229	13.8	0.51134	0.712847	0.712568	0.00131934		NL24	229	13.8	4.82338	0.716555	0.715626	0.000626806		NL30	229	13.8	4.30612	0.714449	0.714037	0.000327463		NL25	229	13.8	4.71824	0.714802	0.714947	0.000266751		NL28	229	13.8	3.23938	0.713824	0.714333	0.000415067		NL6	229	13.8	1.23885	0.713399	0.713301	0.000531516		NL5	229
NL9	230	13.86	0.52462	0.71241	0.712562	0.00131829		NL24	230	13.86	4.94287	0.715205	0.715668	0.000558704		NL30	230	13.86	4.32145	0.714075	0.714015	0.000320259		NL25	230	13.86	4.72704	0.714865	0.714932	0.000257685		NL28	230	13.86	3.38194	0.714054	0.714371	0.00042012		NL6	230	13.86	1.14637	0.713933	0.713271	0.000565182		NL5	230
NL9	231	13.92	0.537616	0.712343	0.71256	0.00131754		NL24	231	13.92	4.98578	0.715953	0.715707	0.000519511		NL30	231	13.92	4.41558	0.71369	0.71402	0.000320545		NL25	231	13.92	4.52851	0.714711	0.714949	0.000277768		NL28	231	13.92	3.245	0.714197	0.71438	0.000427264		NL6	231	13.92	1.07251	0.713328	0.713264	0.00056933		NL5	231
NL9	232	13.98	0.532375	0.711994	0.712499	0.00125598		NL24	232	13.98	4.73626	0.715614	0.715755	0.000458468		NL30	232	13.98	4.35869	0.713881	0.713997	0.000319566		NL25	232	13.98	4.63152	0.715063	0.71496	0.000288045		NL28	232	13.98	3.35221	0.71391	0.714411	0.000428528		NL6	232	13.98	1.1232	0.713076	0.71326	0.000567891		NL5	232
NL9	233	14.04	0.517183	0.710617	0.71254	0.00121676		NL24	233	14.04	5.08472	0.7161	0.715804	0.000384888		NL30	233	14.04	4.31619	0.713665	0.71399	0.000320086		NL25	233	14.04	4.52082	0.714755	0.715198	0.00148902		NL28	233	14.04	3.25234	0.714529	0.714436	0.00045321		NL6	233	14.04	1.17251	0.713743	0.713314	0.000608956		NL5	233
NL9	234	14.1	0.536583	0.71156	0.712577	0.00121093		NL24	234	14.1	4.95682	0.716138	0.715833	0.000361798		NL30	234	14.1	4.43154	0.714001	0.71397	0.000309124		NL25	234	14.1	4.61923	0.714403	0.715302	0.00158775		NL28	234	14.1	3.43691	0.714704	0.71447	0.000477444		NL6	234	14.1	1.157	0.712847	0.713291	0.000638745		NL5	234
NL9	235	14.16	0.547879	0.712999	0.712527	0.00124016		NL24	235	14.16	5.19929	0.716017	0.715873	0.000332726		NL30	235	14.16	4.42994	0.713802	0.713965	0.000306052		NL25	235	14.16	4.38331	0.714932	0.715381	0.00164955		NL28	235	14.16	3.40837	0.714483	0.714496	0.000505363		NL6	235	14.16	1.10614	0.713117	0.713275	0.000632083		NL5	235
NL9	236	14.22	0.545665	0.71325	0.712517	0.00123342		NL24	236	14.22	5.07542	0.716124	0.71589	0.00032974		NL30	236	14.22	4.18724	0.713123	0.713955	0.000304563		NL25	236	14.22	4.35331	0.714847	0.715474	0.00172413		NL28	236	14.22	3.26323	0.714081	0.71454	0.000474522		NL6	236	14.22	1.07394	0.713162	0.713263	0.000629479		NL5	236
NL9	237	14.28	0.535313	0.71242	0.7126	0.00113092		NL24	237	14.28	5.08263	0.71553	0.715918	0.00029081		NL30	237	14.28	4.12352	0.714687	0.713949	0.000294617		NL25	237	14.28	4.39085	0.714743	0.715565	0.00175954		NL28	237	14.28	3.20881	0.714317	0.714583	0.000511382		NL6	237	14.28	1.1137	0.713704	0.713215	0.00054473		NL5	237
NL9	238	14.34	0.530337	0.713814	0.71257	0.00109577		NL24	238	14.34	4.95956	0.716193	0.715935	0.000292431		NL30	238	14.34	4.18242	0.713823	0.713945	0.000295829		NL25	238	14.34	4.36963	0.714743	0.715689	0.0018427		NL28	238	14.34	3.25997	0.715026	0.714636	0.000526182		NL6	238	14.34	1.10781	0.71329	0.713232	0.000529266		NL5	238
NL9	239	14.4	0.511408	0.710204	0.712521	0.00109038		NL24	239	14.4	5.00292	0.71609	0.715942	0.000293057		NL30	239	14.4	4.25636	0.713797	0.713942	0.000291481		NL25	239	14.4	4.10383	0.714979	0.715774	0.00187841		NL28	239	14.4	3.44552	0.714338	0.714664	0.000539184		NL6	239	14.4	1.06803	0.713603	0.713198	0.000553613		NL5	239
NL9	240	14.46	0.5207	0.71346	0.712579	0.00108056		NL24	240	14.46	5.30101	0.716336	0.715957	0.000310576		NL30	240	14.46	4.32778	0.714057	0.713922	0.00031401		NL25	240	14.46	4.17781	0.714625	0.715852	0.0019207		NL28	240	14.46	3.41475	0.714661	0.714708	0.000541817		NL6	240	14.46	1.11553	0.712334	0.713194	0.000551272		NL5	240
NL9	241	14.52	0.547675	0.710347	0.712528	0.00110284		NL24	241	14.52	5.37693	0.715843	0.715957	0.000310611		NL30	241	14.52	4.26072	0.713443	0.713916	0.000311449		NL25	241	14.52	4.03961	0.715147	0.715944	0.00196027		NL28	241	14.52	3.43019	0.714559	0.714764	0.000551479		NL6	241	14.52	1.03734	0.713687	0.713217	0.000536178		NL5	241
NL9	242	14.58	0.546125	0.714659	0.712511	0.00110022		NL24	242	14.58	5.53909	0.715874	0.715967	0.000309959		NL30	242	14.58	4.34601	0.713675	0.713911	0.000307833		NL25	242	14.58	4.1731	0.715212	0.716034	0.00199517		NL28	242	14.58	3.34805	0.714784	0.714793	0.000561927		NL6	242	14.58	1.00855	0.713446	0.713183	0.000548452		NL5	242
NL9	243	14.64	0.535216	0.713422	0.712593	0.0012074		NL24	243	14.64	5.3078	0.716103	0.715979	0.000314712		NL30	243	14.64	4.28283	0.71375	0.71391	0.00030767		NL25	243	14.64	4.16564	0.715239	0.716123	0.00201034		NL28	243	14.64	3.33038	0.714515	0.714841	0.000557427		NL6	243	14.64	1.02909	0.712693	0.71317	0.000551154		NL5	243
NL9	244	14.7	0.516559	0.715215	0.712624	0.00117864		NL24	244	14.7	5.51904	0.715312	0.715992	0.000309942		NL30	244	14.7	4.16116	0.714053	0.713924	0.000309891		NL25	244	14.7	4.1991	0.714947	0.716207	0.00200732		NL28	244	14.7	3.30565	0.714847	0.714873	0.000588303		NL6	244	14.7	1.05854	0.713829	0.713189	0.000565465		NL5	244
NL9	245	14.76	0.539816	0.712833	0.712614	0.00117645		NL24	245	14.76	4.92664	0.715848	0.716	0.00031464		NL30	245	14.76	4.35224	0.714161	0.713908	0.000304997		NL25	245	14.76	3.88038	0.715411	0.716304	0.00203722		NL28	245	14.76	3.28504	0.714746	0.71492	0.000574459		NL6	245	14.76	1.01745	0.71335	0.713154	0.000575097		NL5	245
NL9	246	14.82	0.5264	0.711803	0.712587	0.00117202		NL24	246	14.82	5.22508	0.716181	0.71602	0.000299756		NL30	246	14.82	4.39475	0.714163	0.713919	0.000315628		NL25	246	14.82	3.99944	0.714568	0.716398	0.00205272		NL28	246	14.82	3.31	0.715083	0.714952	0.000596438		NL6	246	14.82	0.974942	0.712528	0.713145	0.000578625		NL5	246
NL9	247	14.88	0.509518	0.712683	0.712456	0.00145569		NL24	247	14.88	5.1007	0.715971	0.716016	0.000292568		NL30	247	14.88	4.34648	0.713957	0.713905	0.000302331		NL25	247	14.88	3.86658	0.715451	0.71649	0.0020529		NL28	247	14.88	3.31325	0.714797	0.715004	0.000576336		NL6	0	14.88	1.04509	0.712148	0.713123	0.000607882		NL5	247
NL9	248	14.94	0.515676	0.712908	0.71253	0.00154128		NL24	248	14.94	5.41443	0.715485	0.71604	0.000257576		NL30	248	14.94	4.29456	0.713736	0.713908	0.000304307		NL25	248	14.94	3.72585	0.714836	0.716563	0.00204023		NL28	248	14.94	3.33717	0.715087	0.715035	0.0005536		NL6	1	14.94	1.06767	0.71283	0.713132	0.000614278		NL5	248
NL9	249	15	0.524039	0.712706	0.712588	0.00157462		NL24	249	15	5.0302	0.71587	0.71605	0.000261038		NL30	249	15	4.28267	0.714118	0.713908	0.000304208		NL25	249	15	3.80899	0.715554	0.71666	0.00203309		NL28	249	15	3.30798	0.714862	0.715072	0.000539715		NL6	2	15	1.10334	0.713464	0.713099	0.000601757		NL5	249
NL9	250	15.06	0.515431	0.712122	0.712549	0.00159766		NL24	250	15.06	4.83584	0.715968	0.716068	0.000252765		NL30	250	15.06	4.34065	0.713605	0.713917	0.000308745		NL25	250	15.06	3.64529	0.715413	0.71675	0.00203151		NL28	250	15.06	3.32432	0.714976	0.715114	0.000504532		NL6	3	15.06	1.01933	0.714695	0.713084	0.000602688		NL5	250
NL9	251	15.12	0.519551	0.713032	0.712492	0.0016541		NL24	251	15.12	5.20064	0.71605	0.716081	0.000266775		NL30	251	15.12	3.99624	0.713855	0.713927	0.00030614		NL25	251	15.12	2.56321	0.723722	0.716841	0.0020133		NL28	251	15.12	3.24309	0.715296	0.715131	0.000494481		NL6	4	15.12	1.01733	0.712112	0.713072	0.000607187		NL5	251
NL9	252	15.18	0.524992	0.710956	0.712605	0.00166185		NL24	252	15.18	5.04461	0.716069	0.716081	0.000266773		NL30	252	15.18	4.27318	0.713776	0.713915	0.000311183		NL25	252	15.18	3.27083	0.718541	0.716928	0.0019721		NL28	252	15.18	3.42624	0.715385	0.715161	0.000499591		NL6	5	15.18	1.028	0.713242	0.713068	0.000602796		NL5	252
NL9	253	15.24	0.51025	0.713135	0.712616	0.00165623		NL24	253	15.24	5.13003	0.716333	0.716093	0.000273102		NL30	253	15.24	4.13189	0.714051	0.713931	0.000318576		NL25	253	15.24	3.40918	0.717995	0.717017	0.00195132		NL28	253	15.24	3.44939	0.715463	0.715187	0.000487823		NL6	6	15.24	1.03774	0.713192	0.713056	0.000611638		NL5	253
NL9	254	15.3	0.527018	0.712634	0.712632	0.001663		NL24	254	15.3	4.88805	0.716111	0.716093	0.000273109		NL30	254	15.3	4.11979	0.71384	0.713963	0.000291983		NL25	254	15.3	3.41008	0.718418	0.7171	0.00191985		NL28	254	15.3	3.44314	0.714976	0.715226	0.000451424		NL6	7	15.3	1.00148	0.713398	0.713087	0.000643392		NL5	254
NL9	255	15.36	0.498694	0.713329	0.712604	0.00166079		NL24	255	15.36	4.98939	0.716018	0.716118	0.000261149		NL30	255	15.36	4.13127	0.714275	0.713953	0.000272002		NL25	255	15.36	3.56559	0.71781	0.717187	0.00188065		NL28	255	15.36	3.51016	0.715747	0.715265	0.000431158		NL6	8	15.36	0.95953	0.71307	0.713093	0.000645151		NL5	255
NL9	256	15.42	0.519571	0.711766	0.712641	0.00167152		NL24	256	15.42	4.80104	0.716253	0.716129	0.000272231		NL30	256	15.42	4.23849	0.713788	0.713959	0.000271523		NL25	256	15.42	3.48362	0.719031	0.717273	0.00183586		NL28	256	15.42	3.51593	0.715698	0.715285	0.000436437		NL6	9	15.42	1.02832	0.712222	0.713037	0.000677858		NL5	256
NL9	257	15.48	0.501581	0.713416	0.71264	0.00167085		NL24	257	15.48	4.96156	0.716093	0.716131	0.000272182		NL30	257	15.48	4.21194	0.714268	0.713957	0.000272955		NL25	257	15.48	3.58567	0.718029	0.717343	0.00179345		NL28	257	15.48	3.54996	0.715391	0.715314	0.00040524		NL6	10	15.48	0.975611	0.713438	0.713047	0.000684276		NL5	257
NL9	258	15.54	0.484793	0.711177	0.712708	0.00161785		NL24	258	15.54	4.85984	0.716565	0.716128	0.000270398		NL30	258	15.54	4.31097	0.713241	0.713951	0.000273118		NL25	258	15.54	3.46338	0.718216	0.717436	0.00173425		NL28	258	15.54	3.35995	0.71552	0.71534	0.000392128		NL6	11	15.54	0.981774	0.713286	0.713024	0.000679164		NL5	258
NL9	259	15.6	0.504375	0.712361	0.712677	0.0016137		NL24	259	15.6	4.89659	0.715898	0.716139	0.000266567		NL30	259	15.6	4.35765	0.713927	0.713973	0.000262795		NL25	259	15.6	3.60368	0.718367	0.717501	0.00168929		NL28	259	15.6	3.3754	0.715831	0.715364	0.000368607		NL6	12	15.6	1.00265	0.712389	0.713038	0.000669453		NL5	259
NL9	260	15.66	0.491469	0.715494	0.712763	0.00156783		NL24	260	15.66	4.7124	0.716133	0.716145	0.000262992		NL30	260	15.66	4.07274	0.714049	0.713962	0.000283081		NL25	260	15.66	3.62191	0.718349	0.717564	0.00164313		NL28	260	15.66	3.38315	0.715498	0.71539	0.000360252		NL6	13	15.66	1.04779	0.712838	0.713009	0.000663127		NL5	260
NL9	261	15.72	0.493894	0.712114	0.712701	0.00153449		NL24	261	15.72	4.56061	0.716306	0.716133	0.000274534		NL30	261	15.72	4.36311	0.713934	0.713973	0.000282063		NL25	261	15.72	3.72959	0.718015	0.717633	0.00159411		NL28	261	15.72	3.4655	0.715626	0.715426	0.000333657		NL6	14	15.72	1.02488	0.713933	0.712968	0.000680828		NL5	261
NL9	262	15.78	0.491792	0.712703	0.712664	0.00153247		NL24	262	15.78	4.73953	0.716123	0.71617	0.000251245		NL30	262	15.78	4.35589	0.714216	0.713992	0.000310277		NL25	262	15.78	3.63178	0.717617	0.717714	0.00152642		NL28	262	15.78	3.4724	0.71597	0.715428	0.00032973		NL6	15	15.78	0.998392	0.712389	0.712978	0.000679324		NL5	262
NL9	263	15.84	0.495309	0.712296	0.712629	0.0014861		NL24	263	15.84	4.54497	0.716318	0.716171	0.000250165		NL30	263	15.84	4.42357	0.713735	0.714009	0.000334626		NL25	263	15.84	3.53514	0.718598	0.717764	0.00147776		NL28	263	15.84	3.46611	0.715583	0.715446	0.000308551		NL6	16	15.84	0.969462	0.712765	0.712991	0.000699082		NL5	263
NL9	264	15.9	0.497632	0.707398	0.712624	0.00148571		NL24	264	15.9	4.75792	0.716142	0.716176	0.000252226		NL30	264	15.9	4.27555	0.714408	0.714025	0.000356324		NL25	264	15.9	3.84876	0.718382	0.717854	0.00137247		NL28	264	15.9	3.41645	0.715901	0.715442	0.000314078		NL6	17	15.9	0.986728	0.711965	0.713017	0.00072945		NL5	264
NL9	265	15.96	0.494461	0.715511	0.712662	0.00148142		NL24	265	15.96	4.52325	0.716391	0.71618	0.000250222		NL30	265	15.96	4.32219	0.713948	0.714057	0.000398285		NL25	265	15.96	3.91842	0.718094	0.717924	0.00130921		NL28	265	15.96	3.47557	0.715689	0.715453	0.000297507		NL6	18	15.96	1.00577	0.713717	0.712996	0.000753901		NL5	265
NL9	266	16.02	0.491869	0.714471	0.712619	0.00150273		NL24	266	16.02	4.80564	0.716074	0.716199	0.000220024		NL30	266	16.02	4.13484	0.714171	0.7141	0.000444329		NL25	266	16.02	3.94074	0.717498	0.717991	0.00120443		NL28	266	16.02	3.49542	0.715199	0.715453	0.000297206		NL6	19	16.02	1.05232	0.712749	0.713035	0.000744877		NL5	266
NL9	267	16.08	0.478056	0.710953	0.712613	0.00150198		NL24	267	16.08	4.80332	0.716311	0.716207	0.000212848		NL30	267	16.08	4.2865	0.713695	0.714115	0.000454159		NL25	267	16.08	3.9262	0.718223	0.71807	0.00113096		NL28	267	16.08	3.53275	0.715504	0.715492	0.000309496		NL6	20	16.08	1.02806	0.712783	0.71306	0.000752997		NL5	267
NL9	268	16.14	0.482573	0.709932	0.712645	0.00151562		NL24	268	16.14	4.8285	0.716281	0.716198	0.000229447		NL30	268	16.14	4.13483	0.714226	0.714149	0.000461217		NL25	268	16.14	4.09231	0.718277	0.718136	0.00103661		NL28	268	16.14	3.53569	0.715428	0.715515	0.000300958		NL6	21	16.14	1.03253	0.712642	0.713048	0.000749811		NL5	268
NL9	269	16.2	0.479695	0.7147	0.712637	0.00151928		NL24	269	16.2	4.89444	0.71658	0.716188	0.000243168		NL30	269	16.2	4.16321	0.714022	0.714189	0.000494116		NL25	269	16.2	4.16211	0.718054	0.717952	0.000425011		NL28	269	16.2	3.51603	0.715159	0.715521	0.000298659		NL6	22	16.2	1.03846	0.713586	0.712981	0.000704795		NL5	269
NL9	270	16.26	0.48666	0.711939	0.712586	0.00153572		NL24	270	16.26	4.96949	0.716138	0.716167	0.000285804		NL30	270	16.26	4.14178	0.713582	0.714219	0.000501269		NL25	270	16.26	4.33513	0.717525	0.717917	0.000426515		NL28	270	16.26	3.4581	0.715757	0.715541	0.000314047		NL6	23	16.26	0.964029	0.712412	0.713014	0.000690742		NL5	270
NL9	271	16.32	0.505116	0.713586	0.712672	0.0015282		NL24	271	16.32	4.8335	0.71644	0.716154	0.000288439		NL30	271	16.32	3.87639	0.714345	0.71425	0.000524642		NL25	271	16.32	4.11416	0.718117	0.717915	0.000426325		NL28	271	16.32	3.59259	0.71544	0.71556	0.000328322		NL6	24	16.32	0.975488	0.714253	0.713023	0.000695929		NL5	271
NL9	272	16.38	0.490755	0.71224	0.712703	0.00154933		NL24	272	16.38	4.73748	0.716126	0.716129	0.00032841		NL30	272	16.38	4.01113	0.714278	0.714282	0.000533814		NL25	272	16.38	4.16337	0.71785	0.71788	0.000436796		NL28	272	16.38	3.49407	0.715472	0.715579	0.000313128		NL6	25	16.38	0.95619	0.713381	0.713027	0.00069724		NL5	272
NL9	273	16.44	0.495239	0.713759	0.712705	0.00154928		NL24	273	16.44	4.75214	0.716434	0.716115	0.000342932		NL30	273	16.44	4.01704	0.714328	0.714326	0.000594671		NL25	273	16.44	4.15077	0.717885	0.717885	0.000437043		NL28	273	16.44	3.44235	0.715732	0.715575	0.000311838		NL6	26	16.44	0.983795	0.711679	0.713045	0.000715472		NL5	273
NL9	274	16.5	0.488733	0.71378	0.712712	0.0015527		NL24	274	16.5	4.68071	0.716584	0.716096	0.000354311		NL30	274	16.5	4.12185	0.714048	0.714365	0.000604509		NL25	274	16.5	4.08725	0.717831	0.717852	0.000390337		NL28	274	16.5	3.43675	0.715747	0.715592	0.000333751		NL6	27	16.5	0.944503	0.713648	0.713055	0.000718586		NL5	274
NL9	275	16.56	0.478457	0.712638	0.712815	0.00161067		NL24	275	16.56	4.99775	0.716157	0.716077	0.000372473		NL30	275	16.56	4.15915	0.713727	0.714396	0.000628487		NL25	275	16.56	4.0628	0.717498	0.717824	0.000412985		NL28	275	16.56	3.5325	0.715372	0.715612	0.000343977		NL6	28	16.56	0.947728	0.712756	0.713088	0.000706516		NL5	275
NL9	276	16.62	0.505686	0.712344	0.71276	0.00162392		NL24	276	16.62	4.84816	0.716224	0.716044	0.000380745		NL30	276	16.62	3.63379	0.713837	0.714446	0.000604611		NL25	276	16.62	4.16703	0.717964	0.717812	0.000407456		NL28	276	16.62	3.47792	0.715606	0.71563	0.000356025		NL6	29	16.62	0.943871	0.712864	0.713101	0.000716632		NL5	276
NL9	277	16.68	0.494459	0.713443	0.712815	0.00160221		NL24	277	16.68	4.86256	0.716244	0.716035	0.000388373		NL30	277	16.68	3.84431	0.714238	0.71447	0.000600495		NL25	277	16.68	4.21849	0.717499	0.717788	0.000399412		NL28	277	16.68	3.52618	0.715404	0.715648	0.000381644		NL6	30	16.68	0.945998	0.712642	0.713142	0.000767417		NL5	277
NL9	278	16.74	0.483594	0.712425	0.712851	0.00160653		NL24	278	16.74	4.74686	0.716069	0.716014	0.000402224		NL30	278	16.74	3.68366	0.71328	0.71451	0.000620232		NL25	278	16.74	3.9957	0.717489	0.717777	0.000388851		NL28	278	16.74	3.33976	0.715749	0.715671	0.000396228		NL6	31	16.74	0.966707	0.711968	0.71325	0.000917237		NL5	278
NL9	279	16.8	0.484703	0.712107	0.712785	0.00154243		NL24	279	16.8	4.67911	0.715671	0.715976	0.000436392		NL30	279	16.8	3.4919	0.714132	0.714539	0.000616792		NL25	279	16.8	3.87603	0.717714	0.717766	0.000387381		NL28	279	16.8	3.497	0.715799	0.715691	0.000412207		NL6	32	16.8	0.977106	0.713058	0.713278	0.00091974		NL5	279
NL9	280	16.86	0.483107	0.713949	0.712816	0.0015397		NL24	280	16.86	4.56743	0.716676	0.715965	0.000437887		NL30	280	16.86	3.49558	0.71475	0.714566	0.000624116		NL25	280	16.86	3.97884	0.717878	0.717773	0.000386826		NL28	280	16.86	3.35998	0.714931	0.715686	0.000409727		NL6	33	16.86	0.957549	0.714275	0.713336	0.00102363		NL5	280
NL9	281	16.92	0.50189	0.712672	0.712785	0.00155306		NL24	281	16.92	4.58568	0.715878	0.715928	0.000462116		NL30	281	16.92	3.57069	0.714759	0.714607	0.000615566		NL25	281	16.92	3.86662	0.71719	0.717758	0.000363671		NL28	281	16.92	3.44783	0.715371	0.71572	0.000449357		NL6	34	16.92	0.94562	0.714284	0.713336	0.00102364		NL5	281
NL9	282	16.98	0.504982	0.713155	0.712738	0.00159389		NL24	282	16.98	4.45002	0.716364	0.715899	0.000481478		NL30	282	16.98	3.62322	0.714756	0.714625	0.00061906		NL25	282	16.98	3.82727	0.717815	0.717731	0.000351987		NL28	282	16.98	3.53128	0.714943	0.715711	0.000448766		NL6	35	16.98	0.916114	0.711782	0.713361	0.0010202		NL5	282
NL9	283	17.04	0.507538	0.711148	0.712916	0.00131348		NL24	283	17.04	4.3523	0.716091	0.715859	0.000498106		NL30	283	17.04	3.50861	0.715097	0.714672	0.000630537		NL25	283	17.04	3.78905	0.717983	0.717717	0.000347149		NL28	283	17.04	3.50475	0.715186	0.715726	0.000456928		NL6	36	17.04	0.927392	0.713544	0.713407	0.000992574		NL5	283
NL9	284	17.1	0.518297	0.712696	0.712866	0.00124417		NL24	0	17.1	4.44293	0.716193	0.715841	0.000501892		NL30	284	17.1	3.62478	0.715293	0.714693	0.000625899		NL25	284	17.1	3.76518	0.717231	0.717709	0.000354717		NL28	284	17.1	3.31847	0.715096	0.715739	0.000448067		NL6	37	17.1	0.930144	0.713735	0.713416	0.00099632		NL5	284
NL9	285	17.16	0.511413	0.713832	0.712831	0.00121506		NL24	1	17.16	4.38032	0.716157	0.715806	0.00051228		NL30	285	17.16	3.52735	0.714664	0.714727	0.000603307		NL25	285	17.16	3.75493	0.718383	0.717683	0.000350499		NL28	285	17.16	3.33241	0.716268	0.715764	0.000458892		NL6	38	17.16	0.892043	0.71302	0.71343	0.000990095		NL5	285
NL9	286	17.22	0.51188	0.71183	0.712919	0.00119012		NL24	2	17.22	4.48247	0.715644	0.71579	0.000505955		NL30	286	17.22	3.44643	0.714842	0.714752	0.000600359		NL25	286	17.22	3.83615	0.717819	0.71764	0.000369982		NL28	286	17.22	3.55021	0.715814	0.715777	0.000455938		NL6	39	17.22	0.892201	0.712284	0.713499	0.00102959		NL5	286
NL9	287	17.28	0.513569	0.711221	0.713	0.00107459		NL24	3	17.28	4.25058	0.715696	0.715763	0.000488309		NL30	287	17.28	3.33238	0.715264	0.714784	0.000590596		NL25	287	17.28	3.83258	0.717069	0.717649	0.000383119		NL28	287	17.28	3.51085	0.715489	0.715796	0.000443551		NL6	40	17.28	0.864831	0.713308	0.713511	0.00102173		NL5	287
NL9	288	17.34	0.497886	0.714041	0.712935	0.00103891		NL24	4	17.34	4.21054	0.715282	0.71574	0.000489761		NL30	288	17.34	3.39159	0.714861	0.714805	0.000558933		NL25	288	17.34	3.88576	0.717291	0.717641	0.000388449		NL28	288	17.34	3.44154	0.716124	0.715801	0.000443912		NL6	41	17.34	0.876733	0.713568	0.71356	0.00106616		NL5	288
NL9	289	17.4	0.501803	0.714261	0.712991	0.0010378		NL24	5	17.4	3.98648	0.715872	0.715712	0.000477094		NL30	289	17.4	3.28143	0.715168	0.714816	0.000553466		NL25	289	17.4	3.91492	0.71794	0.717626	0.000379834		NL28	289	17.4	3.41068	0.716124	0.715824	0.000445881		NL6	42	17.4	0.867545	0.713328	0.713612	0.00105424		NL5	289
NL9	290	17.46	0.505582	0.712696	0.712958	0.00103742		NL24	6	17.46	3.90468	0.715212	0.715686	0.00047872		NL30	290	17.46	3.2508	0.714988	0.714825	0.000547085		NL25	290	17.46	3.88694	0.717131	0.717615	0.000379009		NL28	290	17.46	3.41694	0.715675	0.71584	0.00044326		NL6	43	17.46	0.834889	0.714052	0.713582	0.00105107		NL5	290
NL9	291	17.52	0.502095	0.713578	0.713001	0.00103917		NL24	7	17.52	3.78434	0.715529	0.715653	0.000467087		NL30	291	17.52	3.24297	0.715854	0.714832	0.000542093		NL25	291	17.52	3.94036	0.717995	0.717597	0.00038085		NL28	291	17.52	3.26989	0.715602	0.71584	0.00044314		NL6	44	17.52	0.807736	0.713446	0.713607	0.00105691		NL5	291
NL9	292	17.58	0.489661	0.715487	0.71296	0.00103751		NL24	8	17.58	3.71795	0.715558	0.715606	0.000455934		NL30	292	17.58	3.33606	0.715196	0.714853	0.000525253		NL25	292	17.58	3.89745	0.717843	0.717584	0.000380865		NL28	292	17.58	3.3284	0.716296	0.715845	0.000443007		NL6	45	17.58	0.795557	0.713418	0.713629	0.0010231		NL5	292
NL9	293	17.64	0.49271	0.711411	0.712944	0.00102893		NL24	9	17.64	3.73777	0.715407	0.715592	0.000446249		NL30	293	17.64	3.32272	0.715404	0.714874	0.000493391		NL25	293	17.64	4.06984	0.717017	0.717573	0.000389774		NL28	293	17.64	3.24396	0.716138	0.715853	0.000436705		NL6	46	17.64	0.755417	0.713883	0.713619	0.00102461		NL5	293
NL9	294	17.7	0.496517	0.713163	0.712974	0.00103532		NL24	10	17.7	3.54761	0.715373	0.71556	0.000440815		NL30	294	17.7	3.27204	0.715023	0.714877	0.000486975		NL25	294	17.7	3.86798	0.717808	0.717563	0.000384026		NL28	294	17.7	3.36267	0.716174	0.71585	0.000438964		NL6	47	17.7	0.713377	0.714754	0.713608	0.00103608		NL5	294
NL9	295	17.76	0.502591	0.713674	0.712984	0.00103079		NL24	11	17.76	3.5158	0.715565	0.715537	0.000425683		NL30	295	17.76	3.41465	0.714786	0.714882	0.000480652		NL25	295	17.76	3.87664	0.717494	0.717545	0.000401622		NL28	295	17.76	3.35552	0.716475	0.715851	0.000437807		NL6	48	17.76	0.669527	0.716275	0.713671	0.00105875		NL5	295
NL9	296	17.82	0.501008	0.713125	0.712975	0.00102804		NL24	12	17.82	3.37541	0.715396	0.715502	0.000431406		NL30	296	17.82	3.26223	0.715508	0.714919	0.00039819		NL25	296	17.82	4.00025	0.717955	0.717522	0.000427991		NL28	296	17.82	3.29705	0.71631	0.715863	0.000441054		NL6	49	17.82	0.631917	0.713849	0.713677	0.00105388		NL5	296
NL9	297	17.88	0.496474	0.713222	0.712983	0.00102471		NL24	13	17.88	3.50982	0.714947	0.71549	0.000432606		NL30	297	17.88	3.37917	0.714971	0.71491	0.000419387		NL25	297	17.88	4.03753	0.717632	0.717519	0.000427022		NL28	297	17.88	3.26871	0.716356	0.715863	0.000441029		NL6	50	17.88	0.631118	0.716038	0.713699	0.00102458		NL5	297
NL9	298	17.94	0.495327	0.711594	0.713062	0.00106486		NL24	14	17.94	3.3777	0.715708	0.715446	0.000386354		NL30	298	17.94	3.31318	0.715209	0.714909	0.000419836		NL25	298	17.94	4.05085	0.71786	0.717514	0.00042368		NL28	298	17.94	3.25261	0.715777	0.715871	0.000427325		NL6	51	17.94	0.618838	0.712388	0.713748	0.00103485		NL5	298
NL9	299	18	0.516389	0.71059	0.712981	0.00110657		NL24	15	18	3.62024	0.714997	0.715418	0.000391287		NL30	299	18	3.23783	0.715182	0.71488	0.000462533		NL25	299	18	4.08523	0.718056	0.717509	0.000427822		NL28	299	18	3.16772	0.716801	0.715883	0.000418741		NL6	52	18	0.61853	0.713655	0.713728	0.00103137		NL5	299
NL9	300	18.06	0.499688	0.713799	0.713029	0.00113052		NL24	16	18.06	3.49408	0.715082	0.715393	0.000356324		NL30	300	18.06	3.23706	0.715056	0.714862	0.000480354		NL25	0	18.06	4.03099	0.717407	0.717495	0.00042606		NL28	300	18.06	3.38484	0.715589	0.715897	0.000395224		NL6	53	18.06	0.607451	0.713646	0.713687	0.00103785		NL5	300
NL9	301	18.12	0.530765	0.713702	0.71298	0.00116291		NL24	17	18.12	3.60319	0.714967	0.715373	0.000335622		NL30	301	18.12	3.29356	0.715644	0.714813	0.000541511		NL25	1	18.12	4.10354	0.717588	0.717463	0.000431817		NL28	301	18.12	3.25099	0.716228	0.715913	0.000376789		NL6	54	18.12	0.596778	0.714007	0.713706	0.00100809		NL5	301
NL9	302	18.18	0.493376	0.713208	0.713007	0.00113016		NL24	18	18.18	3.61108	0.715423	0.715351	0.000304953		NL30	302	18.18	3.49341	0.714921	0.714777	0.000552418		NL25	2	18.18	4.33446	0.717231	0.717452	0.000442354		NL28	302	18.18	3.25873	0.715671	0.715919	0.000363907		NL6	55	18.18	0.602148	0.713275	0.713751	0.00103748		NL5	302
NL9	303	18.24	0.502572	0.714137	0.713071	0.00117651		NL24	19	18.24	3.57191	0.715044	0.715313	0.000286234		NL30	303	18.24	3.445	0.71495	0.714736	0.00061235		NL25	3	18.24	4.29812	0.717281	0.717425	0.000412561		NL28	303	18.24	3.24785	0.716388	0.715919	0.000363905		NL6	56	18.24	0.597616	0.715269	0.713795	0.00106863		NL5	303
NL9	304	18.3	0.497201	0.712854	0.713034	0.0011729		NL24	20	18.3	3.54124	0.715711	0.715317	0.000292038		NL30	304	18.3	3.5817	0.715114	0.714706	0.000633298		NL25	4	18.3	4.31561	0.716729	0.717416	0.000407077		NL28	304	18.3	3.15115	0.715921	0.715916	0.000365262		NL6	57	18.3	0.606303	0.713079	0.71387	0.00110767		NL5	304
NL9	305	18.36	0.505197	0.712367	0.713072	0.0011548		NL24	21	18.36	3.42441	0.715597	0.7153	0.000287437		NL30	305	18.36	3.61388	0.715154	0.714669	0.000638219		NL25	5	18.36	4.28474	0.718362	0.717387	0.000463646		NL28	305	18.36	3.14206	0.715849	0.715911	0.000372655		NL6	58	18.36	0.593491	0.715338	0.713882	0.00109205		NL5	305
NL9	306	18.42	0.50726	0.713947	0.71314	0.00111407		NL24	22	18.42	3.55961	0.715305	0.715291	0.000293219		NL30	306	18.42	3.62885	0.714351	0.714628	0.000673098		NL25	6	18.42	4.20718	0.717247	0.717394	0.000464105		NL28	306	18.42	3.24699	0.715912	0.715899	0.00037249		NL6	59	18.42	0.600409	0.714289	0.71389	0.0010889		NL5	306
NL9	307	18.48	0.492764	0.712386	0.713075	0.00112786		NL24	23	18.48	3.38718	0.715439	0.715263	0.000283639		NL30	307	18.48	3.57228	0.714745	0.714597	0.000673036		NL25	7	18.48	4.35723	0.717585	0.717358	0.00047166		NL28	307	18.48	3.16578	0.716259	0.715881	0.000377569		NL6	60	18.48	0.603675	0.713152	0.713942	0.00111784		NL5	307
NL9	308	18.54	0.477479	0.713801	0.713048	0.00111013		NL24	24	18.54	3.5669	0.715212	0.715264	0.000283542		NL30	308	18.54	3.6662	0.7146	0.714563	0.000682867		NL25	8	18.54	4.22483	0.717445	0.717337	0.000498241		NL28	308	18.54	3.21336	0.716051	0.715888	0.000375986		NL6	61	18.54	0.607627	0.714284	0.713918	0.00114074		NL5	308
NL9	309	18.6	0.494105	0.712284	0.713097	0.00113242		NL24	25	18.6	3.36656	0.715223	0.71526	0.000280589		NL30	309	18.6	3.84813	0.714583	0.714489	0.000683023		NL25	9	18.6	4.2116	0.71725	0.717306	0.000490488		NL28	309	18.6	3.11839	0.71575	0.715907	0.000378812		NL6	62	18.6	0.611112	0.712478	0.713908	0.00114116		NL5	309
NL9	310	18.66	0.492147	0.713205	0.713041	0.00115702		NL24	26	18.66	3.40046	0.714887	0.715246	0.000277497		NL30	310	18.66	3.67046	0.714795	0.714439	0.000695893		NL25	10	18.66	4.13641	0.717349	0.717286	0.000482653		NL28	310	18.66	3.11382	0.715913	0.715879	0.000387394		NL6	63	18.66	0.629155	0.713294	0.71392	0.00113842		NL5	310
NL9	311	18.72	0.477937	0.713711	0.713019	0.00111593		NL24	27	18.72	3.36939	0.715674	0.715244	0.000276556		NL30	311	18.72	3.96715	0.714471	0.71439	0.000688755		NL25	11	18.72	4.23508	0.717081	0.71728	0.000487478		NL28	311	18.72	3.20285	0.715665	0.715875	0.000385437		NL6	64	18.72	0.624336	0.712364	0.71391	0.00114442		NL5	311
NL9	312	18.78	0.487691	0.712704	0.713051	0.00108453		NL24	28	18.78	3.48412	0.715075	0.715238	0.000276204		NL30	312	18.78	3.8777	0.713949	0.714335	0.000715433		NL25	12	18.78	4.04914	0.717604	0.717258	0.000480613		NL28	312	18.78	3.06593	0.715492	0.715864	0.000382184		NL6	65	18.78	0.63786	0.715145	0.713915	0.00114466		NL5	312
NL9	313	18.84	0.489176	0.71311	0.713062	0.00108755		NL24	29	18.84	3.67967	0.71539	0.715238	0.000276405		NL30	313	18.84	3.89262	0.714435	0.7143	0.000723532		NL25	13	18.84	4.39148	0.716856	0.717223	0.000508428		NL28	313	18.84	3.0625	0.715446	0.715844	0.000368008		NL6	66	18.84	0.636912	0.712835	0.713901	0.00113721		NL5	313
NL9	314	18.9	0.480054	0.712719	0.71301	0.00110169		NL24	30	18.9	3.43491	0.714831	0.715239	0.000277035		NL30	314	18.9	3.78965	0.7146	0.714256	0.000695185		NL25	14	18.9	4.11838	0.716657	0.717214	0.000497787		NL28	314	18.9	3.02881	0.716191	0.715825	0.000361076		NL6	67	18.9	0.631476	0.712779	0.713831	0.00106196		NL5	314
NL9	315	18.96	0.485722	0.714965	0.713067	0.00115942		NL24	31	18.96	3.5256	0.715237	0.715255	0.000276336		NL30	315	18.96	3.85241	0.713811	0.714213	0.000697572		NL25	15	18.96	4.13112	0.717613	0.717185	0.000502775		NL28	315	18.96	2.96546	0.715805	0.715808	0.000349562		NL6	68	18.96	0.638109	0.714812	0.713805	0.00107257		NL5	315
NL9	0	19.02	0.51447	0.711014	0.713066	0.00115934		NL24	32	19.02	3.4192	0.715102	0.715232	0.000271343		NL30	316	19.02	3.88662	0.714713	0.714154	0.000700408		NL25	16	19.02	4.20471	0.717693	0.717153	0.000495471		NL28	316	19.02	2.92757	0.71519	0.715799	0.000354771		NL6	69	19.02	0.650155	0.713545	0.713718	0.00101235		NL5	316
NL9	1	19.08	0.513514	0.714414	0.713162	0.00117592		NL24	33	19.08	3.50525	0.714855	0.715244	0.000270179		NL30	317	19.08	4.02719	0.713738	0.714109	0.000685027		NL25	17	19.08	4.3695	0.717035	0.717123	0.00047139		NL28	317	19.08	2.85547	0.715838	0.715761	0.000314621		NL6	70	19.08	0.664536	0.712812	0.713702	0.00103749		NL5	317
NL9	2	19.14	0.529607	0.711385	0.713242	0.00109101		NL24	34	19.14	3.31911	0.715472	0.715249	0.000268746		NL30	318	19.14	4.23892	0.714096	0.714067	0.000670864		NL25	18	19.14	4.33996	0.717289	0.717118	0.000469432		NL28	318	19.14	2.89661	0.715415	0.71576	0.000315217		NL6	71	19.14	0.682057	0.712459	0.713745	0.00106781		NL5	318
NL9	3	19.2	0.522568	0.712112	0.71324	0.00108981		NL24	35	19.2	3.53446	0.715361	0.715258	0.000264378		NL30	319	19.2	4.10716	0.713336	0.713995	0.000634881		NL25	19	19.2	4.45375	0.716825	0.717087	0.000475249		NL28	319	19.2	2.77447	0.715768	0.715738	0.000309707		NL6	72	19.2	0.689163	0.715191	0.71368	0.00114263		NL5	319
NL9	4	19.26	0.525661	0.715003	0.713218	0.00108814		NL24	36	19.26	3.49235	0.715417	0.715247	0.000265236		NL30	320	19.26	4.29751	0.713979	0.713942	0.000636431		NL25	20	19.26	4.42733	0.716846	0.717094	0.000479861		NL28	320	19.26	2.8514	0.715334	0.715741	0.000309611		NL6	73	19.26	0.69109	0.715289	0.713715	0.0011716		NL5	320
NL9	5	19.32	0.542971	0.712495	0.713259	0.00111562		NL24	37	19.32	3.59986	0.714792	0.715259	0.000265285		NL30	321	19.32	3.88475	0.71319	0.713892	0.000625056		NL25	21	19.32	4.22309	0.717433	0.717095	0.000480154		NL28	321	19.32	2.78734	0.716268	0.71572	0.000289557		NL6	74	19.32	0.675668	0.715739	0.713673	0.00121448		NL5	321
NL9	6	19.38	0.512564	0.713196	0.713242	0.00110642		NL24	38	19.38	3.63531	0.71579	0.715254	0.000258297		NL30	322	19.38	4.01953	0.713757	0.713841	0.000597079		NL25	22	19.38	4.37198	0.717462	0.717087	0.000488812		NL28	322	19.38	2.74744	0.715704	0.715701	0.000298731		NL6	75	19.38	0.666697	0.712722	0.713634	0.00118394		NL5	322
NL9	7	19.44	0.516646	0.71367	0.713265	0.00110652		NL24	39	19.44	3.65883	0.715071	0.715249	0.000253185		NL30	323	19.44	3.69087	0.713945	0.713783	0.000565621		NL25	23	19.44	4.43445	0.716047	0.717041	0.000440777		NL28	323	19.44	2.76279	0.715305	0.715693	0.000298219		NL6	76	19.44	0.686489	0.71358	0.713652	0.00118017		NL5	323
NL9	8	19.5	0.522266	0.711709	0.713312	0.00110355		NL24	40	19.5	3.698	0.714952	0.715242	0.000255509		NL30	324	19.5	3.97969	0.713365	0.713763	0.000557632		NL25	24	19.5	4.43192	0.717548	0.717038	0.000439621		NL28	324	19.5	2.70679	0.715697	0.715668	0.000318361		NL6	77	19.5	0.665168	0.715451	0.713588	0.00114823		NL5	324
NL9	9	19.56	0.508527	0.713288	0.713297	0.00109836		NL24	41	19.56	3.52128	0.714876	0.71523	0.000255835		NL30	325	19.56	3.6594	0.714058	0.713723	0.000536744		NL25	25	19.56	4.52147	0.716624	0.717011	0.000434966		NL28	325	19.56	2.68889	0.715457	0.715642	0.000306076		NL6	78	19.56	0.668786	0.712456	0.713598	0.00115583		NL5	325
NL9	10	19.62	0.501233	0.714447	0.713259	0.00115455		NL24	42	19.62	3.62007	0.715236	0.715238	0.000259921		NL30	326	19.62	3.96766	0.713785	0.713685	0.000521443		NL25	26	19.62	4.39471	0.716373	0.716977	0.00044762		NL28	326	19.62	2.6289	0.715932	0.715636	0.000299618		NL6	79	19.62	0.664517	0.713683	0.713568	0.00118113		NL5	326
NL9	11	19.68	0.534014	0.711575	0.713264	0.00115772		NL24	43	19.68	3.51225	0.715376	0.715227	0.000268366		NL30	327	19.68	4.09114	0.713196	0.713648	0.000502833		NL25	27	19.68	4.26751	0.716891	0.716973	0.000445646		NL28	327	19.68	2.6195	0.7163	0.715634	0.000299117		NL6	80	19.68	0.681667	0.713887	0.713529	0.00118002		NL5	327
NL9	12	19.74	0.496908	0.714693	0.713304	0.00114751		NL24	44	19.74	3.63501	0.715071	0.715224	0.00027421		NL30	328	19.74	3.83046	0.713389	0.713605	0.00046661		NL25	28	19.74	4.48789	0.717117	0.716924	0.000496324		NL28	328	19.74	2.65909	0.715266	0.715611	0.000308184		NL6	81	19.74	0.68558	0.713063	0.713528	0.001181		NL5	328
NL9	13	19.8	0.522021	0.712566	0.713371	0.00121138		NL24	45	19.8	3.54114	0.715334	0.715206	0.000264565		NL30	329	19.8	4.01575	0.713619	0.713596	0.000452693		NL25	29	19.8	4.56227	0.716799	0.716942	0.000513234		NL28	329	19.8	2.62531	0.716	0.71563	0.000332315		NL6	82	19.8	0.667328	0.714055	0.713544	0.00118167		NL5	329
NL9	14	19.86	0.515054	0.713547	0.713294	0.00127532		NL24	46	19.86	3.662	0.715138	0.715195	0.000278044		NL30	330	19.86	3.85116	0.71304	0.713532	0.000553756		NL25	30	19.86	4.40066	0.717029	0.716898	0.000521619		NL28	330	19.86	2.62776	0.715798	0.715629	0.000333029		NL6	83	19.86	0.652009	0.714255	0.713549	0.00117706		NL5	330
NL9	15	19.92	0.535226	0.711815	0.713349	0.00129131		NL24	47	19.92	3.61692	0.71557	0.715187	0.000276641		NL30	331	19.92	3.8731	0.713525	0.713446	0.000641668		NL25	31	19.92	4.4473	0.716227	0.716893	0.00052313		NL28	331	19.92	2.60865	0.71574	0.715629	0.000333032		NL6	84	19.92	0.63458	0.713756	0.713498	0.00114514		NL5	331
NL9	16	19.98	0.522327	0.715178	0.713345	0.00129222		NL24	48	19.98	3.62689	0.715431	0.715179	0.000290354		NL30	332	19.98	3.62243	0.713951	0.713369	0.000666424		NL25	32	19.98	4.24369	0.717627	0.716875	0.000542052		NL28	332	19.98	2.67226	0.715612	0.715618	0.000320235		NL6	85	19.98	0.646464	0.712927	0.71347	0.00117459		NL5	332
NL9	17	20.04	0.531468	0.713199	0.71338	0.00129156		NL24	49	20.04	3.66798	0.715523	0.715187	0.000296009		NL30	333	20.04	3.7994	0.713423	0.713306	0.000726856		NL25	33	20.04	4.50995	0.716598	0.716829	0.000548005		NL28	333	20.04	2.61688	0.715748	0.715606	0.000321071		NL6	86	20.04	0.627349	0.712874	0.713553	0.00122945		NL5	333
NL9	18	20.1	0.550238	0.715029	0.713387	0.001302		NL24	50	20.1	3.64079	0.714897	0.71518	0.000301075		NL30	334	20.1	3.71325	0.713093	0.713233	0.000713903		NL25	34	20.1	3.89417	0.716697	0.716815	0.000531727		NL28	334	20.1	2.68682	0.715444	0.715622	0.000313945		NL6	87	20.1	0.6235	0.711825	0.713451	0.00127478		NL5	334
NL9	19	20.16	0.536807	0.713493	0.713475	0.00124251		NL24	51	20.16	3.69768	0.715428	0.715183	0.00029815		NL30	335	20.16	3.85216	0.713533	0.71317	0.00076536		NL25	35	20.16	3.99269	0.716969	0.716784	0.000550847		NL28	335	20.16	2.66212	0.715461	0.715618	0.00031204		NL6	88	20.16	0.623572	0.71522	0.713494	0.00130416		NL5	335
NL9	20	20.22	0.567044	0.713709	0.713489	0.00125577		NL24	52	20.22	3.64954	0.71526	0.715173	0.000294167		NL30	336	20.22	3.81128	0.713573	0.713097	0.00079923		NL25	36	20.22	3.78286	0.717252	0.716755	0.000550534		NL28	336	20.22	2.65127	0.715554	0.715623	0.000310127		NL6	89	20.22	0.623746	0.711306	0.713462	0.00133501		NL5	336
NL9	21	20.28	0.570751	0.712917	0.713571	0.00121012		NL24	53	20.28	3.71153	0.715283	0.715155	0.000301889		NL30	337	20.28	3.92378	0.713053	0.713055	0.000825932		NL25	37	20.28	3.98344	0.716448	0.716738	0.000558577		NL28	337	20.28	2.68234	0.715419	0.715601	0.000327395		NL6	90	20.28	0.623685	0.715261	0.713447	0.00134929		NL5	337
NL9	22	20.34	0.551437	0.714695	0.713645	0.00119967		NL24	54	20.34	3.6487	0.715041	0.715139	0.000303381		NL30	338	20.34	3.93277	0.712981	0.712982	0.000856917		NL25	38	20.34	3.83607	0.717508	0.716737	0.000558537		NL28	338	20.34	2.63782	0.71579	0.715598	0.000330551		NL6	91	20.34	0.616849	0.711756	0.713385	0.00131787		NL5	338
NL9	23	20.4	0.560221	0.713514	0.713637	0.00119194		NL24	55	20.4	3.70134	0.715464	0.715131	0.000314875		NL30	339	20.4	3.8867	0.713164	0.712937	0.000887253		NL25	39	20.4	4.14267	0.717306	0.716693	0.000565879		NL28	339	20.4	2.64311	0.715624	0.715557	0.000335231		NL6	92	20.4	0.621601	0.713867	0.713359	0.00128843		NL5	339
NL9	24	20.46	0.555505	0.713663	0.713654	0.00117957		NL24	56	20.46	3.57321	0.715536	0.715103	0.000299632		NL30	340	20.46	4.0351	0.713267	0.712871	0.000913092		NL25	40	20.46	4.30966	0.71644	0.716661	0.000553387		NL28	340	20.46	2.62291	0.715227	0.715539	0.000344503		NL6	93	20.46	0.623217	0.713721	0.713309	0.00122699		NL5	340
NL9	25	20.52	0.549744	0.714076	0.713672	0.00117727		NL24	57	20.52	3.70399	0.715419	0.715082	0.000328196		NL30	341	20.52	3.6976	0.71309	0.712813	0.000909101		NL25	41	20.52	4.385	0.716717	0.71668	0.000543403		NL28	341	20.52	2.54031	0.715586	0.715529	0.000357519		NL6	94	20.52	0.619861	0.713028	0.713359	0.00123825		NL5	341
NL9	26	20.58	0.554619	0.713418	0.713667	0.00117768		NL24	58	20.58	3.72854	0.715034	0.715069	0.000341602		NL30	342	20.58	3.75866	0.713633	0.712749	0.000949308		NL25	42	20.58	4.52935	0.717126	0.716643	0.00052753		NL28	342	20.58	2.6384	0.714982	0.715521	0.000356821		NL6	95	20.58	0.615653	0.71464	0.713361	0.00123875		NL5	342
NL9	27	20.64	0.562637	0.710992	0.713707	0.00113249		NL24	59	20.64	3.70021	0.715018	0.715057	0.000356659		NL30	343	20.64	3.60576	0.713292	0.712686	0.000935811		NL25	43	20.64	4.45049	0.71661	0.71662	0.000547339		NL28	343	20.64	2.62179	0.715344	0.715507	0.000369406		NL6	96	20.64	0.614837	0.712081	0.713305	0.00118596		NL5	343
NL9	28	20.7	0.554287	0.714001	0.7138	0.00122869		NL24	60	20.7	3.76477	0.715507	0.715037	0.000365232		NL30	344	20.7	3.79808	0.713217	0.712622	0.000936891		NL25	44	20.7	4.44193	0.716223	0.716624	0.00054601		NL28	344	20.7	2.63991	0.715819	0.715468	0.000395225		NL6	97	20.7	0.616599	0.712877	0.71338	0.00121607		NL5	0
NL9	29	20.76	0.538794	0.713705	0.713825	0.00125203		NL24	61	20.76	3.777	0.714838	0.715006	0.000382753		NL30	345	20.76	3.67854	0.713251	0.712577	0.000946926		NL25	45	20.76	4.33791	0.717094	0.716614	0.000544258		NL28	345	20.76	2.60688	0.715688	0.715427	0.000382195		NL6	98	20.76	0.620353	0.71244	0.713367	0.00121519		NL5	1
NL9	30	20.82	0.521483	0.715638	0.713874	0.0011948		NL24	62	20.82	3.82063	0.71475	0.71499	0.00039239		NL30	346	20.82	3.75675	0.713256	0.712524	0.000954301		NL25	46	20.82	4.64249	0.715595	0.716582	0.000547198		NL28	346	20.82	2.65527	0.715096	0.715407	0.000408883		NL6	99	20.82	0.617265	0.713873	0.713347	0.00121232		NL5	2
NL9	31	20.88	0.532869	0.710944	0.71385	0.00118654		NL24	63	20.88	3.72578	0.715045	0.714961	0.000403673		NL30	347	20.88	2.97861	0.714157	0.712471	0.000944533		NL25	47	20.88	4.57963	0.71772	0.716567	0.00054879		NL28	347	20.88	2.64525	0.716358	0.715385	0.000397306		NL6	100	20.88	0.612084	0.712537	0.713323	0.00122615		NL5	3
NL9	32	20.94	0.537431	0.71467	0.713857	0.00117897		NL24	64	20.94	3.83402	0.714679	0.714943	0.000410109		NL30	348	20.94	3.80278	0.711638	0.712431	0.000949824		NL25	48	20.94	4.94591	0.716042	0.716553	0.000543046		NL28	348	20.94	2.69584	0.715441	0.715361	0.000397891		NL6	101	20.94	0.611719	0.713339	0.713366	0.0012779		NL5	4
NL9	33	21	0.556248	0.712974	0.713868	0.00117784		NL24	65	21	3.68239	0.715079	0.714908	0.00040961		NL30	349	21	3.71293	0.711351	0.712386	0.000935031		NL25	49	21	4.48499	0.716657	0.716558	0.00054074		NL28	349	21	2.6072	0.715445	0.715351	0.000392607		NL6	102	21	0.617242	0.711807	0.713352	0.00127068		NL5	5
NL9	34	21.06	0.547797	0.713958	0.713999	0.00120402		NL24	66	21.06	3.80958	0.714554	0.714875	0.000413687		NL30	350	21.06	3.71279	0.711809	0.712321	0.000903875		NL25	50	21.06	4.40096	0.716014	0.716509	0.000520439		NL28	350	21.06	2.56175	0.715795	0.715311	0.000437752		NL6	103	21.06	0.606478	0.715781	0.713339	0.00126886		NL5	6
NL9	35	21.12	0.560839	0.715241	0.713952	0.00118933		NL24	67	21.12	3.69003	0.715528	0.714844	0.000405417		NL30	351	21.12	3.68227	0.711557	0.712276	0.000887446		NL25	51	21.12	4.54109	0.715954	0.716488	0.000531491		NL28	351	21.12	2.56084	0.715376	0.7153	0.000431349		NL6	104	21.12	0.618697	0.711117	0.713317	0.00128268		NL5	7
NL9	36	21.18	0.535785	0.714169	0.714049	0.00126529		NL24	68	21.18	3.75963	0.714848	0.714827	0.000415961		NL30	352	21.18	3.7774	0.712073	0.712254	0.000876358		NL25	52	21.18	4.40312	0.717202	0.716469	0.00053588		NL28	352	21.18	2.56148	0.715761	0.715289	0.000432701		NL6	105	21.18	0.608963	0.715102	0.713338	0.00128134		NL5	8
NL9	37	21.24	0.511494	0.714906	0.714047	0.00126378		NL24	69	21.24	3.80943	0.714968	0.714796	0.000412112		NL30	353	21.24	3.69929	0.711483	0.712215	0.000848615		NL25	53	21.24	4.83513	0.715916	0.716445	0.000532858		NL28	353	21.24	2.61968	0.715696	0.715264	0.000446735		NL6	106	21.24	0.615374	0.711663	0.713417	0.00127395		NL5	9
NL9	38	21.3	0.567649	0.714342	0.714091	0.00127155		NL24	70	21.3	3.74257	0.715118	0.714762	0.000422607		NL30	354	21.3	3.8043	0.711466	0.712177	0.000816038		NL25	54	21.3	4.57825	0.716262	0.716414	0.000516355		NL28	354	21.3	2.57245	0.715593	0.71525	0.000445575		NL6	107	21.3	0.611423	0.711927	0.713344	0.00124306		NL5	10
NL9	39	21.36	0.551194	0.714772	0.714068	0.00128584		NL24	71	21.36	3.85018	0.714717	0.714732	0.000422186		NL30	355	21.36	3.70074	0.711816	0.712153	0.000802125		NL25	55	21.36	4.76414	0.716182	0.716413	0.00051633		NL28	355	21.36	2.5791	0.714972	0.715236	0.000447605		NL6	108	21.36	0.614146	0.71295	0.713432	0.00120646		NL5	11
NL9	40	21.42	0.570055	0.714741	0.714109	0.00127144		NL24	72	21.42	3.697	0.714824	0.714708	0.000428719		NL30	356	21.42	3.85182	0.711361	0.712132	0.00078959		NL25	56	21.42	4.56658	0.716838	0.71638	0.00048106		NL28	356	21.42	2.58475	0.715221	0.715219	0.000437516		NL6	109	21.42	0.615221	0.714366	0.713423	0.00119397		NL5	12
NL9	41	21.48	0.556327	0.7131	0.714092	0.00126747		NL24	73	21.48	3.9065	0.71453	0.714677	0.000412803		NL30	357	21.48	3.74126	0.71158	0.712109	0.000770685		NL25	57	21.48	4.80939	0.715818	0.716354	0.000454175		NL28	357	21.48	2.63036	0.714812	0.715212	0.000432848		NL6	110	21.48	0.621335	0.713943	0.71348	0.00116067		NL5	13
NL9	42	21.54	0.562217	0.713831	0.714114	0.00126398		NL24	74	21.54	3.83088	0.714763	0.714652	0.000385644		NL30	358	21.54	3.93868	0.711369	0.712074	0.000744847		NL25	58	21.54	4.88363	0.716319	0.716339	0.000460144		NL28	358	21.54	2.57753	0.715053	0.715201	0.000438012		NL6	111	21.54	0.612994	0.714494	0.713508	0.00118111		NL5	14
NL9	43	21.6	0.562199	0.713484	0.71409	0.00128109		NL24	75	21.6	3.88929	0.7143	0.714617	0.000370725		NL30	359	21.6	3.81742	0.711862	0.712042	0.000724348		NL25	59	21.6	4.73509	0.716745	0.716329	0.000455582		NL28	359	21.6	2.58624	0.714924	0.715177	0.000439419		NL6	112	21.6	0.618834	0.713663	0.713514	0.00118313		NL5	15
NL9	44	21.66	0.550661	0.71318	0.714095	0.00128135		NL24	76	21.66	3.78871	0.714501	0.714595	0.000368453		NL30	360	21.66	3.88578	0.711062	0.712032	0.00070428		NL25	60	21.66	4.84315	0.716225	0.716306	0.000434621		NL28	360	21.66	2.56804	0.715414	0.715174	0.000441283		NL6	113	21.66	0.615489	0.71342	0.713513	0.00118356		NL5	16
NL9	45	21.72	0.56464	0.716611	0.714176	0.00132961		NL24	77	21.72	3.85162	0.714428	0.71457	0.000369953		NL30	361	21.72	3.74487	0.711765	0.712001	0.000670849		NL25	61	21.72	4.6095	0.715768	0.716301	0.000431884		NL28	361	21.72	2.55159	0.714945	0.715168	0.000440376		NL6	114	21.72	0.615864	0.715163	0.713465	0.0011719		NL5	17
NL9	46	21.78	0.539551	0.715371	0.714172	0.00133872		NL24	78	21.78	3.83673	0.714545	0.714536	0.000335994		NL30	362	21.78	3.75087	0.711492	0.711967	0.000637618		NL25	62	21.78	4.47345	0.716517	0.716285	0.000444299		NL28	362	21.78	2.53507	0.714545	0.71514	0.000429382		NL6	115	21.78	0.620792	0.713227	0.713489	0.00115127		NL5	18
NL9	47	21.84	0.542627	0.713328	0.714155	0.00134492		NL24	79	21.84	3.72199	0.714258	0.714506	0.000357032		NL30	363	21.84	3.69417	0.711591	0.711944	0.000604521		NL25	63	21.84	4.5132	0.716533	0.716259	0.000422611		NL28	363	21.84	2.51388	0.714837	0.715113	0.000424453		NL6	116	21.84	0.624254	0.713166	0.713512	0.00114693		NL5	19
NL9	48	21.9	0.54842	0.713811	0.714241	0.00141271		NL24	80	21.9	3.78197	0.714482	0.714478	0.000376224		NL30	364	21.9	3.59544	0.711458	0.711927	0.000573971		NL25	64	21.9	4.6688	0.71598	0.716283	0.000408015		NL28	364	21.9	2.54525	0.714545	0.715111	0.000424711		NL6	117	21.9	0.633909	0.712215	0.713555	0.00113473		NL5	20
NL9	49	21.96	0.558643	0.712839	0.714179	0.0013991		NL24	81	21.96	3.74657	0.71431	0.714436	0.000393802		NL30	365	21.96	3.5874	0.711717	0.711891	0.000458605		NL25	65	21.96	4.60822	0.716241	0.716238	0.000325973		NL28	365	21.96	2.48293	0.715203	0.715072	0.000367772		NL6	118	21.96	0.625049	0.71559	0.713522	0.00114303		NL5	21
NL9	50	22.02	0.584518	0.713938	0.714214	0.00132883		NL24	82	22.02	3.89776	0.714486	0.714412	0.000404845		NL30	366	22.02	3.53542	0.711616	0.711919	0.000474345		NL25	66	22.02	4.68842	0.716527	0.716272	0.000365393		NL28	366	22.02	2.57844	0.71493	0.715054	0.000365255		NL6	119	22.02	0.638862	0.713757	0.713584	0.00114884		NL5	22
NL9	51	22.08	0.559982	0.716516	0.714204	0.00132664		NL24	83	22.08	3.8889	0.714292	0.714379	0.000397121		NL30	367	22.08	3.53874	0.711889	0.711959	0.0004851		NL25	67	22.08	4.83086	0.716413	0.716251	0.000363848		NL28	367	22.08	2.51527	0.715394	0.715039	0.000359734		NL6	120	22.08	0.633968	0.713265	0.713581	0.00114957		NL5	23
NL9	52	22.14	0.560783	0.713512	0.714277	0.00132962		NL24	84	22.14	3.87172	0.714253	0.714355	0.000412661		NL30	368	22.14	3.37478	0.711613	0.711976	0.00049018		NL25	68	22.14	4.82743	0.715868	0.716262	0.000362414		NL28	368	22.14	2.6455	0.714152	0.715018	0.000335627		NL6	121	22.14	0.631819	0.712147	0.71366	0.00112127		NL5	24
NL9	53	22.2	0.546382	0.716678	0.714347	0.00137675		NL24	85	22.2	3.67962	0.714409	0.714317	0.000361437		NL30	369	22.2	3.35354	0.711814	0.71203	0.000547998		NL25	69	22.2	4.86048	0.715853	0.716287	0.000370687		NL28	369	22.2	2.58637	0.715345	0.715001	0.000332637		NL6	122	22.2	0.635235	0.713619	0.713564	0.00108082		NL5	25
NL9	54	22.26	0.54381	0.714958	0.714278	0.00139228		NL24	86	22.26	3.69156	0.714282	0.714279	0.000374159		NL30	370	22.26	3.49113	0.712292	0.712054	0.000567383		NL25	70	22.26	4.77728	0.716019	0.716249	0.000342208		NL28	370	22.26	2.65416	0.715043	0.714965	0.00031701		NL6	123	22.26	0.637845	0.7147	0.713656	0.00100479		NL5	26
NL9	55	22.32	0.527219	0.715079	0.714308	0.00140152		NL24	87	22.32	3.59626	0.714292	0.714237	0.000379577		NL30	371	22.32	3.48988	0.712126	0.712066	0.000559326		NL25	71	22.32	4.98744	0.71607	0.716265	0.0003391		NL28	371	22.32	2.63748	0.714594	0.714939	0.000293238		NL6	124	22.32	0.637824	0.712567	0.713652	0.000998393		NL5	27
NL9	56	22.38	0.550945	0.712889	0.714272	0.00140223		NL24	88	22.38	3.61686	0.714045	0.714205	0.000351039		NL30	372	22.38	3.63607	0.712199	0.712114	0.000579377		NL25	72	22.38	4.66341	0.716162	0.716229	0.000402311		NL28	372	22.38	2.59181	0.715029	0.714917	0.000271464		NL6	125	22.38	0.633497	0.714481	0.713708	0.000938385		NL5	28
NL9	57	22.44	0.558116	0.714378	0.714333	0.00145218		NL24	89	22.44	3.56997	0.714222	0.71417	0.000360872		NL30	373	22.44	3.5067	0.712202	0.712134	0.000581123		NL25	73	22.44	4.65566	0.716396	0.716161	0.000577501		NL28	373	22.44	2.55343	0.714936	0.714922	0.000274141		NL6	126	22.44	0.634778	0.714948	0.713762	0.000887487		NL5	29
NL9	58	22.5	0.547026	0.714094	0.714278	0.00147332		NL24	90	22.5	3.5018	0.714175	0.714134	0.000357849		NL30	374	22.5	3.54227	0.712209	0.71217	0.000571961		NL25	74	22.5	4.65636	0.71634	0.71619	0.000636248		NL28	374	22.5	2.56068	0.715167	0.714907	0.000272157		NL6	127	22.5	0.637716	0.713815	0.713767	0.000883231		NL5	30
NL9	59	22.56	0.545538	0.714296	0.714271	0.00147172		NL24	91	22.56	3.50494	0.714337	0.714111	0.000359171		NL30	0	22.56	3.45378	0.712361	0.712193	0.000564232		NL25	75	22.56	4.74782	0.716374	0.716333	0.00101416		NL28	375	22.56	2.6629	0.715373	0.714912	0.000271946		NL6	128	22.56	0.649305	0.714841	0.71375	0.00087725		NL5	31
NL9	60	22.62	0.578134	0.712791	0.714277	0.00146737		NL24	92	22.62	3.4792	0.714632	0.714067	0.000371852		NL30	1	22.62	3.32104	0.711985	0.712237	0.000559807		NL25	76	22.62	4.53996	0.7159	0.716371	0.00103981		NL28	376	22.62	2.64523	0.714809	0.714921	0.000281306		NL6	129	22.62	0.647908	0.71397	0.713733	0.000879082		NL5	32
NL9	61	22.68	0.546288	0.714246	0.714296	0.00146582		NL24	93	22.68	3.5172	0.714165	0.714052	0.000373702		NL30	2	22.68	3.18765	0.711953	0.712273	0.000576841		NL25	77	22.68	4.58277	0.716347	0.716343	0.00104328		NL28	377	22.68	2.69742	0.714741	0.714924	0.000281872		NL6	130	22.68	0.647759	0.712992	0.713696	0.000874386		NL5	33
NL9	62	22.74	0.562875	0.716354	0.714324	0.00145958		NL24	94	22.74	3.48076	0.714254	0.714026	0.000374212		NL30	3	22.74	3.10801	0.71328	0.712332	0.000558342		NL25	78	22.74	4.58106	0.716302	0.716351	0.0010434		NL28	378	22.74	2.71031	0.714867	0.714922	0.000278591		NL6	131	22.74	0.646956	0.712886	0.713718	0.000883392		NL5	34
NL9	63	22.8	0.547159	0.710861	0.714341	0.00144955		NL24	95	22.8	3.56964	0.714104	0.71398	0.000419384		NL30	4	22.8	3.16617	0.712153	0.712355	0.00055131		NL25	79	22.8	4.65916	0.716407	0.716367	0.00103861		NL28	379	22.8	2.73969	0.715128	0.714924	0.000279143		NL6	132	22.8	0.645217	0.712956	0.713746	0.000889725		NL5	35
NL9	64	22.86	0.557207	0.713384	0.714261	0.00139897		NL24	96	22.86	3.53459	0.714288	0.713954	0.000412678		NL30	5	22.86	3.16968	0.711997	0.712383	0.000531345		NL25	80	22.86	4.6344	0.715672	0.716356	0.0010391		NL28	380	22.86	2.74641	0.714826	0.714925	0.000278018		NL6	133	22.86	0.636884	0.713698	0.713652	0.000914999		NL5	36
NL9	65	22.92	0.549967	0.716803	0.714203	0.00139538		NL24	97	22.92	3.61867	0.713739	0.713919	0.000438449		NL30	6	22.92	3.16275	0.712444	0.712443	0.000560547		NL25	81	22.92	4.41999	0.71614	0.716352	0.00103871		NL28	381	22.92	2.76814	0.714717	0.714952	0.000314264		NL6	134	22.92	0.655085	0.714004	0.713667	0.000912318		NL5	37
NL9	66	22.98	0.550268	0.713374	0.714299	0.00145074		NL24	98	22.98	3.65943	0.713744	0.713892	0.000432607		NL30	7	22.98	3.21883	0.712631	0.712474	0.000534775		NL25	82	22.98	4.53448	0.716451	0.716357	0.00103732		NL28	382	22.98	2.87448	0.715023	0.714968	0.000307665		NL6	135	22.98	0.668277	0.712659	0.713677	0.000908676		NL5	38
NL9	67	23.04	0.549945	0.712229	0.714271	0.00146949		NL24	99	23.04	3.51097	0.713552	0.713852	0.0004604		NL30	8	23.04	3.13878	0.712849	0.712503	0.000520554		NL25	83	23.04	4.33357	0.716109	0.71637	0.00103873		NL28	383	23.04	2.84009	0.714938	0.714976	0.000317876		NL6	136	23.04	0.662353	0.714776	0.713729	0.000875425		NL5	39
NL9	68	23.1	0.547154	0.714302	0.71427	0.00147012		NL24	100	23.1	3.50644	0.713813	0.713819	0.000456319		NL30	9	23.1	3.134	0.71267	0.712538	0.00050151		NL25	84	23.1	4.21743	0.717254	0.716345	0.00104593		NL28	384	23.1	2.9535	0.714783	0.714989	0.000324601		NL6	137	23.1	0.648612	0.713239	0.713691	0.000820293		NL5	40
NL9	69	23.16	0.556342	0.715612	0.714322	0.00149085		NL24	101	23.16	3.4575	0.713895	0.713786	0.000462896		NL30	10	23.16	3.28623	0.71278	0.712553	0.000489535		NL25	85	23.16	4.42679	0.715919	0.716348	0.00104626		NL28	385	23.16	2.92246	0.714907	0.714973	0.000318165		NL6	138	23.16	0.656911	0.714639	0.713684	0.000820697		NL5	41
NL9	70	23.22	0.511777	0.716454	0.714238	0.00144825		NL24	102	23.22	3.59346	0.713678	0.713759	0.000463241		NL30	11	23.22	3.24644	0.712413	0.712587	0.000464124		NL25	86	23.22	4.12061	0.716407	0.716364	0.00104316		NL28	386	23.22	2.86507	0.715054	0.715015	0.000306878		NL6	139	23.22	0.669485	0.712351	0.713705	0.000819226		NL5	42
NL9	71	23.28	0.542597	0.712774	0.714261	0.00144292		NL24	103	23.28	3.67973	0.714154	0.713736	0.000450427		NL30	12	23.28	3.39795	0.71352	0.712634	0.000469067		NL25	87	23.28	3.98778	0.716835	0.716387	0.00104054		NL28	387	23.28	2.96994	0.714756	0.71501	0.000302587		NL6	140	23.28	0.654695	0.714428	0.713769	0.000783499		NL5	43
NL9	72	23.34	0.527132	0.715252	0.714245	0.00141887		NL24	104	23.34	3.57721	0.713504	0.713706	0.000449013		NL30	13	23.34	3.10755	0.712912	0.712635	0.000468176		NL25	88	23.34	4.10366	0.715867	0.716397	0.00103863		NL28	388	23.34	2.90247	0.714483	0.715019	0.000308548		NL6	141	23.34	0.655108	0.714938	0.713767	0.000784037		NL5	44
NL9	73	23.4	0.519799	0.71362	0.714282	0.00145485		NL24	105	23.4	3.51148	0.713454	0.713671	0.000451084		NL30	14	23.4	3.19994	0.711938	0.712674	0.000483268		NL25	89	23.4	4.05495	0.716462	0.716391	0.00104125		NL28	389	23.4	2.92036	0.71474	0.715035	0.000300742		NL6	142	23.4	0.652118	0.713704	0.713725	0.000773232		NL5	45
NL9	74	23.46	0.532768	0.716537	0.714288	0.00145864		NL24	106	23.46	3.56204	0.713948	0.71363	0.000484011		NL30	15	23.46	3.05048	0.71318	0.712691	0.000476815		NL25	90	23.46	4.22124	0.714966	0.716396	0.00104053		NL28	390	23.46	2.90975	0.714822	0.715052	0.000317576		NL6	143	23.46	0.646277	0.713866	0.713744	0.000751605		NL5	46
NL9	75	23.52	0.53754	0.712762	0.714376	0.0014675		NL24	107	23.52	3.64494	0.713463	0.713589	0.00049352		NL30	16	23.52	3.17356	0.71253	0.712725	0.000483336		NL25	91	23.52	2.44942	0.713744	0.716389	0.00104161		NL28	391	23.52	2.9226	0.715152	0.71505	0.000318664		NL6	144	23.52	0.642789	0.713132	0.713717	0.000741844		NL5	47
NL9	76	23.58	0.523126	0.714502	0.714371	0.0014678		NL24	108	23.58	3.66208	0.71354	0.713553	0.000497144		NL30	17	23.58	2.99697	0.712657	0.712728	0.000480292		NL25	92	23.58	1.54044	0.717889	0.716381	0.001043		NL28	392	23.58	2.90886	0.714679	0.715041	0.000319567		NL6	145	23.58	0.643443	0.713737	0.713659	0.000724997		NL5	48
NL9	77	23.64	0.540459	0.713309	0.714397	0.00147106		NL24	109	23.64	3.71686	0.713676	0.713521	0.000482338		NL30	18	23.64	3.01424	0.712415	0.712759	0.000491986		NL25	93	23.64	2.33505	0.720955	0.71636	0.00105076		NL28	393	23.64	2.89207	0.714985	0.71504	0.000318039		NL6	146	23.64	0.643626	0.71335	0.713654	0.000724502		NL5	49
NL9	78	23.7	0.539732	0.714507	0.714369	0.00148298		NL24	110	23.7	3.68022	0.713206	0.713468	0.000461572		NL30	19	23.7	3.08642	0.71295	0.712798	0.000484581		NL25	94	23.7	4.04988	0.71771	0.716369	0.00104805		NL28	394	23.7	2.92085	0.715364	0.715048	0.000315719		NL6	147	23.7	0.634376	0.713149	0.713608	0.000699028		NL5	50
NL9	79	23.76	0.529546	0.714514	0.714451	0.00147526		NL24	111	23.76	3.82811	0.713734	0.713422	0.000470857		NL30	20	23.76	2.95706	0.713167	0.71281	0.000467896		NL25	95	23.76	4.30655	0.715722	0.716375	0.0010485		NL28	395	23.76	2.99948	0.715028	0.715059	0.000311696		NL6	148	23.76	0.648484	0.714453	0.713604	0.0006973		NL5	51
NL9	80	23.82	0.534983	0.713778	0.7145	0.00149693		NL24	112	23.82	3.89236	0.713562	0.713395	0.00044919		NL30	21	23.82	3.16021	0.7132	0.712818	0.000477935		NL25	96	23.82	4.16366	0.716501	0.716353	0.0010582		NL28	396	23.82	2.91337	0.715344	0.715068	0.000310325		NL6	149	23.82	0.649656	0.714432	0.713648	0.000708268		NL5	52
NL9	81	23.88	0.511841	0.713757	0.714456	0.0014638		NL24	113	23.88	3.90954	0.712805	0.713356	0.000447241		NL30	22	23.88	2.99684	0.712594	0.712826	0.000468794		NL25	97	23.88	4.28064	0.716356	0.716363	0.00106019		NL28	397	23.88	2.95707	0.715029	0.715065	0.00031017		NL6	150	23.88	0.649032	0.711765	0.71369	0.000706527		NL5	53
NL9	82	23.94	0.566938	0.71326	0.714568	0.00132904		NL24	114	23.94	3.87568	0.713596	0.713325	0.000418453		NL30	23	23.94	3.24429	0.712483	0.712867	0.000458346		NL25	98	23.94	4.09609	0.716117	0.716379	0.00105375		NL28	398	23.94	2.95562	0.714575	0.715074	0.000307758		NL6	151	23.94	0.644951	0.713785	0.713727	0.000701474		NL5	54
NL9	83	24	0.530396	0.716774	0.714643	0.00133575		NL24	115	24	3.78344	0.713004	0.713303	0.000417289		NL30	24	24	3.03366	0.713751	0.71286	0.00046597		NL25	99	24	4.03677	0.716411	0.716383	0.00105307		NL28	399	24	2.98731	0.715811	0.715077	0.000304659		NL6	152	24	0.641896	0.713517	0.713686	0.000744248		NL5	55
NL9	84	24.06	0.514401	0.712822	0.714637	0.0013257		NL24	116	24.06	3.85835	0.713514	0.71329	0.000410386		NL30	25	24.06	3.42902	0.712575	0.712884	0.000476353		NL25	100	24.06	4.1335	0.716156	0.716376	0.00105354		NL28	0	24.06	2.8892	0.71513	0.715084	0.000306092		NL6	153	24.06	0.647909	0.714073	0.713672	0.000742776		NL5	56
NL9	85	24.12	0.522125	0.712816	0.714691	0.00131238		NL24	117	24.12	3.72287	0.712842	0.713267	0.000418671		NL30	26	24.12	3.47088	0.712753	0.712894	0.00047879		NL25	101	24.12	4.09113	0.716706	0.716395	0.00105495		NL28	1	24.12	2.90754	0.715498	0.715085	0.000305626		NL6	154	24.12	0.648531	0.714222	0.713695	0.000723074		NL5	57
NL9	86	24.18	0.543069	0.715805	0.714777	0.00124636		NL24	118	24.18	3.66408	0.713294	0.713234	0.00042066		NL30	27	24.18	3.52967	0.712891	0.712911	0.000481895		NL25	102	24.18	3.90902	0.715613	0.716361	0.00104607		NL28	2	24.18	2.91585	0.715375	0.715105	0.000308473		NL6	155	24.18	0.639204	0.71352	0.713694	0.000720387		NL5	58
NL9	87	24.24	0.547191	0.713495	0.714822	0.00125787		NL24	119	24.24	3.67418	0.713131	0.713207	0.000407989		NL30	28	24.24	3.4144	0.712421	0.712934	0.000495391		NL25	103	24.24	3.86874	0.716515	0.716369	0.00104371		NL28	3	24.24	2.91245	0.71482	0.715103	0.000310047		NL6	156	24.24	0.642991	0.714011	0.713707	0.000716177		NL5	59
NL9	88	24.3	0.553644	0.714321	0.714841	0.0012753		NL24	120	24.3	3.8293	0.713281	0.713291	0.000709343		NL30	29	24.3	3.4637	0.712831	0.71296	0.000491516		NL25	104	24.3	3.79161	0.716461	0.716371	0.00104389		NL28	4	24.3	2.84713	0.715674	0.715108	0.000310661		NL6	157	24.3	0.646132	0.714461	0.713674	0.000699217		NL5	60
NL9	89	24.36	0.543413	0.716116	0.71481	0.00124807		NL24	121	24.36	3.7883	0.713584	0.713293	0.000710941		NL30	30	24.36	3.43272	0.713503	0.71294	0.000482749		NL25	105	24.36	3.83038	0.716662	0.716339	0.00104709		NL28	5	24.36	2.82186	0.715151	0.715116	0.000304967		NL6	158	24.36	0.653371	0.71354	0.713723	0.000664489		NL5	61
NL9	90	24.42	0.539651	0.716289	0.714851	0.00120241		NL24	122	24.42	4.04216	0.713202	0.713331	0.000758215		NL30	31	24.42	3.4513	0.712338	0.712939	0.000482832		NL25	106	24.42	3.7676	0.716385	0.716335	0.00104933		NL28	6	24.42	2.84185	0.715373	0.715114	0.000309575		NL6	159	24.42	0.655011	0.713179	0.713715	0.000657483		NL5	62
NL9	91	24.48	0.554995	0.715294	0.714829	0.00120209		NL24	123	24.48	4.03832	0.713034	0.713364	0.000788484		NL30	32	24.48	3.61466	0.713539	0.712991	0.000472177		NL25	107	24.48	3.60087	0.71585	0.71633	0.00104912		NL28	7	24.48	2.81487	0.715172	0.715129	0.00030414		NL6	160	24.48	0.639442	0.713278	0.713715	0.000658601		NL5	63
NL9	92	24.54	0.576954	0.716061	0.714906	0.00121107		NL24	124	24.54	4.1498	0.71254	0.713369	0.000792963		NL30	33	24.54	3.55269	0.712815	0.712991	0.000472572		NL25	108	24.54	3.61185	0.716369	0.716362	0.00102356		NL28	8	24.54	2.89963	0.715647	0.715144	0.000301546		NL6	161	24.54	0.643997	0.7135	0.713672	0.000709563		NL5	64
NL9	93	24.6	0.617502	0.714199	0.714891	0.0011938		NL24	125	24.6	4.28332	0.712772	0.713401	0.000820381		NL30	34	24.6	3.7371	0.713397	0.713016	0.000470667		NL25	109	24.6	3.4925	0.716111	0.716406	0.000939052		NL28	9	24.6	2.92715	0.714857	0.715138	0.000303454		NL6	162	24.6	0.629984	0.712838	0.713722	0.000785431		NL5	65
NL9	94	24.66	0.654234	0.715032	0.71493	0.00114452		NL24	126	24.66	4.24169	0.712871	0.713423	0.000834591		NL30	35	24.66	3.1917	0.71232	0.713041	0.000474794		NL25	110	24.66	3.65466	0.716063	0.716355	0.000905481		NL28	10	24.66	2.98191	0.714859	0.715148	0.000293514		NL6	163	24.66	0.641914	0.713643	0.713739	0.00077888		NL5	66
NL9	95	24.72	0.717822	0.71327	0.714968	0.00115248		NL24	127	24.72	4.34672	0.713173	0.713457	0.000869142		NL30	36	24.72	3.46145	0.713481	0.713058	0.00046255		NL25	111	24.72	3.43364	0.715616	0.716203	0.00046131		NL28	11	24.72	2.90119	0.715317	0.715152	0.000292315		NL6	164	24.72	0.642308	0.713188	0.713778	0.000812831		NL5	67
NL9	96	24.78	0.739692	0.715759	0.715044	0.00113005		NL24	128	24.78	4.28535	0.712714	0.713496	0.00088824		NL30	37	24.78	3.53428	0.713391	0.71307	0.000465524		NL25	112	24.78	3.3195	0.716237	0.716149	0.000387804		NL28	12	24.78	2.89201	0.715105	0.715142	0.00029079		NL6	165	24.78	0.643291	0.713826	0.71381	0.00081843		NL5	68
NL9	97	24.84	0.752899	0.715994	0.715075	0.00113016		NL24	129	24.84	4.39105	0.712538	0.71352	0.000906488		NL30	38	24.84	3.75951	0.712394	0.713075	0.000467413		NL25	113	24.84	3.34444	0.716556	0.716153	0.000384027		NL28	13	24.84	2.9562	0.715151	0.715136	0.000294986		NL6	166	24.84	0.63799	0.714596	0.713852	0.00082155		NL5	69
NL9	98	24.9	0.752078	0.714774	0.715134	0.00115529		NL24	130	24.9	4.15864	0.713279	0.71355	0.000926485		NL30	39	24.9	3.48457	0.713555	0.71307	0.000467011		NL25	114	24.9	3.41863	0.715516	0.716133	0.000383973		NL28	14	24.9	2.8991	0.715157	0.715122	0.000296926		NL6	167	24.9	0.6443	0.714395	0.713879	0.000858497		NL5	70
NL9	99	24.96	0.750761	0.714913	0.71516	0.0011343		NL24	131	24.96	4.29732	0.71269	0.713602	0.00093527		NL30	40	24.96	3.61129	0.712442	0.713071	0.000466		NL25	115	24.96	3.38618	0.716745	0.716124	0.000382563		NL28	15	24.96	2.95679	0.715047	0.715139	0.000307534		NL6	168	24.96	0.643062	0.714272	0.713881	0.000859866		NL5	71
NL9	100	25.02	0.723013	0.716061	0.715209	0.00110987		NL24	132	25.02	4.1212	0.713179	0.713637	0.000958404		NL30	41	25.02	3.35023	0.713464	0.7131	0.000460754		NL25	116	25.02	3.53281	0.716261	0.716104	0.000400668		NL28	16	25.02	2.92016	0.715155	0.715164	0.00029749		NL6	169	25.02	0.638482	0.712235	0.713923	0.000787981		NL5	72
NL9	101	25.08	0.738356	0.716575	0.715248	0.00106308		NL24	133	25.08	4.27437	0.71293	0.713671	0.000956871		NL30	42	25.08	3.27103	0.712213	0.713088	0.000448819		NL25	117	25.08	3.82967	0.716293	0.716097	0.000397355		NL28	17	25.08	2.86062	0.714827	0.71515	0.000277084		NL6	170	25.08	0.642977	0.71351	0.713912	0.000792295		NL5	73
NL9	102	25.14	0.822543	0.715321	0.715187	0.00103567		NL24	134	25.14	4.26206	0.713286	0.713709	0.00097793		NL30	43	25.14	3.42095	0.713505	0.713108	0.00044129		NL25	118	25.14	3.45048	0.716179	0.71608	0.000407137		NL28	18	25.14	2.78639	0.715265	0.715158	0.00028126		NL6	171	25.14	0.641863	0.713483	0.713904	0.000798326		NL5	74
NL9	103	25.2	0.84616	0.715335	0.71526	0.000953696		NL24	135	25.2	4.34784	0.712717	0.713765	0.000984766		NL30	44	25.2	3.33977	0.713177	0.713118	0.000437108		NL25	119	25.2	3.64658	0.716809	0.71606	0.000392962		NL28	19	25.2	2.75398	0.714977	0.71514	0.000280473		NL6	172	25.2	0.668428	0.714712	0.713949	0.000852094		NL5	75
NL9	104	25.26	0.843343	0.71592	0.715269	0.00093116		NL24	136	25.26	4.27366	0.712638	0.713803	0.000992587		NL30	45	25.26	3.5932	0.7133	0.713119	0.000437084		NL25	120	25.26	3.39086	0.716039	0.716059	0.000394268		NL28	20	25.26	2.77028	0.715494	0.715144	0.0002862		NL6	173	25.26	0.664387	0.713733	0.713934	0.000851786		NL5	76
NL9	105	25.32	0.790693	0.716299	0.71524	0.000930519		NL24	137	25.32	4.14171	0.712925	0.713847	0.000996919		NL30	46	25.32	3.357	0.713617	0.713153	0.000430034		NL25	121	25.32	3.50475	0.716202	0.716049	0.000386734		NL28	21	25.32	2.72803	0.714834	0.715158	0.000281666		NL6	174	25.32	0.666695	0.713447	0.714003	0.000914394		NL5	77
NL9	106	25.38	0.810045	0.715324	0.71529	0.000881147		NL24	138	25.38	3.26991	0.716709	0.713901	0.00101746		NL30	47	25.38	3.5712	0.713337	0.713177	0.000434462		NL25	122	25.38	3.35309	0.716489	0.716026	0.000385546		NL28	22	25.38	2.72953	0.715232	0.715138	0.000269004		NL6	175	25.38	0.666991	0.714094	0.714005	0.0009145		NL5	78
NL9	107	25.44	0.832201	0.714269	0.715298	0.000873779		NL24	139	25.44	3.55349	0.714199	0.713934	0.00102606		NL30	48	25.44	3.3862	0.71279	0.713188	0.000449197		NL25	123	25.44	3.68956	0.715673	0.715998	0.000375215		NL28	23	25.44	2.6817	0.71505	0.715135	0.000269454		NL6	176	25.44	0.663171	0.714141	0.713921	0.00100638		NL5	79
NL9	108	25.5	0.84703	0.714463	0.715249	0.000875358		NL24	140	25.5	3.6462	0.714883	0.713986	0.00103555		NL30	49	25.5	3.57074	0.71288	0.713217	0.000425515		NL25	124	25.5	3.24192	0.715716	0.715968	0.000385317		NL28	24	25.5	2.56229	0.714409	0.715115	0.000277405		NL6	177	25.5	0.656479	0.714959	0.713922	0.00100574		NL5	80
NL9	109	25.56	0.850321	0.716389	0.715201	0.000863867		NL24	141	25.56	3.5491	0.714632	0.714043	0.0010383		NL30	50	25.56	3.64573	0.7138	0.713221	0.000430287		NL25	125	25.56	3.34235	0.716299	0.715972	0.000384788		NL28	25	25.56	2.66102	0.715291	0.71511	0.000278186		NL6	178	25.56	0.677858	0.712131	0.713955	0.000999987		NL5	81
NL9	110	25.62	0.853933	0.716008	0.715172	0.000878502		NL24	142	25.62	3.64108	0.714132	0.71412	0.00102554		NL30	51	25.62	3.62826	0.713212	0.71321	0.000445987		NL25	126	25.62	3.43373	0.716118	0.715952	0.000381969		NL28	26	25.62	2.63695	0.715346	0.715097	0.000263058		NL6	179	25.62	0.655456	0.715697	0.713966	0.000994436		NL5	82
NL9	111	25.68	0.839415	0.714146	0.715103	0.000903966		NL24	143	25.68	3.518	0.714632	0.71418	0.00100743		NL30	52	25.68	3.51648	0.713405	0.713227	0.000464233		NL25	127	25.68	3.58702	0.715304	0.715928	0.000399219		NL28	27	25.68	2.62181	0.71494	0.715115	0.000267302		NL6	180	25.68	0.657921	0.713743	0.713999	0.000997918		NL5	83
NL9	112	25.74	0.787072	0.715865	0.715102	0.00090482		NL24	144	25.74	3.4645	0.714328	0.714235	0.000987842		NL30	53	25.74	3.49902	0.713552	0.713238	0.000446592		NL25	128	25.74	3.51884	0.716052	0.715905	0.000413788		NL28	28	25.74	2.57004	0.715053	0.715111	0.000271439		NL6	181	25.74	0.660638	0.715134	0.714035	0.000978014		NL5	84
NL9	113	25.8	0.776647	0.716048	0.715091	0.000908477		NL24	145	25.8	3.43116	0.714895	0.714268	0.000971142		NL30	54	25.8	3.55864	0.713031	0.713237	0.000446311		NL25	129	25.8	3.4711	0.715496	0.715893	0.000429387		NL28	29	25.8	2.59094	0.715097	0.715104	0.000269216		NL6	182	25.8	0.669042	0.714513	0.713989	0.00103392		NL5	85
NL9	114	25.86	0.734336	0.715619	0.715156	0.000857088		NL24	146	25.86	3.52	0.714593	0.714323	0.000935911		NL30	55	25.86	3.48422	0.713395	0.713237	0.000446193		NL25	130	25.86	3.52698	0.715765	0.715865	0.000438496		NL28	30	25.86	2.551	0.715021	0.715086	0.000289467		NL6	183	25.86	0.650877	0.714633	0.713972	0.00105138		NL5	86
NL9	115	25.92	0.704456	0.71664	0.71511	0.00086883		NL24	147	25.92	3.44791	0.714602	0.714392	0.000891241		NL30	56	25.92	3.45939	0.713338	0.713257	0.000422836		NL25	131	25.92	3.3143	0.715865	0.715825	0.000439374		NL28	31	25.92	2.5123	0.714826	0.715078	0.000291581		NL6	184	25.92	0.653442	0.715452	0.713943	0.0010703		NL5	87
NL9	116	25.98	0.704935	0.71471	0.715066	0.000862291		NL24	148	25.98	3.43576	0.714668	0.714453	0.000887802		NL30	57	25.98	3.2478	0.713016	0.713249	0.000419752		NL25	132	25.98	3.56654	0.715787	0.71582	0.000444499		NL28	32	25.98	2.44479	0.714836	0.715079	0.000291745		NL6	185	25.98	0.66479	0.714503	0.713908	0.00106876		NL5	88
NL9	117	26.04	0.696047	0.715526	0.715045	0.000879299		NL24	149	26.04	3.42401	0.714656	0.714539	0.000861656		NL30	58	26.04	3.47077	0.71263	0.713265	0.000398701		NL25	133	26.04	3.30272	0.716009	0.715786	0.000417798		NL28	33	26.04	2.42062	0.715615	0.715072	0.000295562		NL6	186	26.04	0.672901	0.713253	0.713917	0.00107374		NL5	89
NL9	118	26.1	0.684896	0.714665	0.715018	0.000898136		NL24	150	26.1	3.50313	0.714858	0.714562	0.000834683		NL30	59	26.1	3.05535	0.713523	0.713275	0.000408379		NL25	134	26.1	3.57755	0.715409	0.71575	0.000430622		NL28	34	26.1	2.4401	0.715498	0.71506	0.000300554		NL6	187	26.1	0.668085	0.713411	0.713882	0.00108161		NL5	90
NL9	119	26.16	0.708307	0.714577	0.71498	0.000881436		NL24	151	26.16	3.55539	0.714219	0.714622	0.000790036		NL30	60	26.16	3.06454	0.713323	0.713293	0.000372993		NL25	135	26.16	3.4424	0.716164	0.715714	0.000438066		NL28	35	26.16	2.38429	0.715289	0.715063	0.000298598		NL6	188	26.16	0.672394	0.713209	0.713992	0.00110878		NL5	91
NL9	120	26.22	0.676557	0.71547	0.714905	0.000856126		NL24	152	26.22	3.32513	0.714897	0.714666	0.000757139		NL30	61	26.22	3.03903	0.713293	0.713285	0.000371422		NL25	136	26.22	3.48783	0.71556	0.715684	0.000441579		NL28	36	26.22	2.47592	0.715441	0.715039	0.000316709		NL6	189	26.22	0.660607	0.715695	0.713992	0.00110864		NL5	92
NL9	121	26.28	0.689355	0.713142	0.714893	0.000853162		NL24	153	26.28	3.47969	0.714864	0.714722	0.000679417		NL30	62	26.28	2.97749	0.713144	0.713276	0.000377211		NL25	137	26.28	3.38486	0.715983	0.715646	0.000399115		NL28	37	26.28	2.47346	0.714822	0.715044	0.000317204		NL6	190	26.28	0.679658	0.713695	0.714039	0.00112248		NL5	93
NL9	122	26.34	0.715003	0.714743	0.714861	0.000857307		NL24	154	26.34	3.4032	0.714668	0.714788	0.000579365		NL30	63	26.34	2.93474	0.712893	0.713294	0.000392208		NL25	138	26.34	3.44973	0.715574	0.715608	0.000424395		NL28	38	26.34	2.49403	0.715552	0.715015	0.000323359		NL6	191	26.34	0.633626	0.715986	0.713993	0.00112796		NL5	94
NL9	123	26.4	0.722796	0.715306	0.714839	0.000839324		NL24	155	26.4	3.52781	0.714711	0.714849	0.000485591		NL30	64	26.4	2.77625	0.713681	0.713273	0.000394308		NL25	139	26.4	3.51518	0.716137	0.715591	0.000412001		NL28	39	26.4	2.55797	0.71529	0.714997	0.000350519		NL6	192	26.4	0.643583	0.714086	0.71402	0.0011327		NL5	95
NL9	124	26.46	0.705552	0.714591	0.714781	0.0008071		NL24	156	26.46	3.42201	0.715216	0.714806	0.000371204		NL30	65	26.46	2.91489	0.71366	0.713256	0.000404011		NL25	140	26.46	3.47833	0.715654	0.715548	0.000395953		NL28	40	26.46	2.47799	0.714966	0.714991	0.000348233		NL6	193	26.46	0.656075	0.711428	0.71406	0.00113788		NL5	96
NL9	125	26.52	0.74071	0.714375	0.714737	0.000819862		NL24	157	26.52	3.52403	0.714769	0.714832	0.000360273		NL30	66	26.52	2.9084	0.71393	0.713263	0.000397814		NL25	141	26.52	3.70349	0.715628	0.71553	0.00040427		NL28	41	26.52	2.44975	0.715043	0.714975	0.000358597		NL6	194	26.52	0.643889	0.713605	0.71405	0.00113924		NL5	97
NL9	126	26.58	0.78101	0.714568	0.714739	0.000818994		NL24	158	26.58	3.45161	0.715082	0.714849	0.000376138		NL30	67	26.58	3.22658	0.713351	0.713269	0.000393803		NL25	142	26.58	3.557	0.715327	0.715517	0.000405936		NL28	42	26.58	2.42448	0.714663	0.714984	0.000347671		NL6	195	26.58	0.639498	0.714355	0.714051	0.00113928		NL5	98
NL9	127	26.64	0.748352	0.714236	0.714697	0.00087072		NL24	159	26.64	3.52591	0.715093	0.714864	0.000377985		NL30	68	26.64	3.12255	0.713714	0.713271	0.000396592		NL25	143	26.64	3.55681	0.715979	0.715488	0.000385157		NL28	43	26.64	2.43586	0.714975	0.714973	0.000343891		NL6	196	26.64	0.639309	0.71368	0.714008	0.00113286		NL5	99
NL9	128	26.7	0.737287	0.713575	0.714649	0.000820975		NL24	160	26.7	3.44582	0.715287	0.714898	0.000365666		NL30	69	26.7	3.13656	0.712415	0.71327	0.000396706		NL25	144	26.7	3.67477	0.715662	0.71546	0.000374957		NL28	44	26.7	2.40109	0.715199	0.714963	0.000337903		NL6	197	26.7	0.644011	0.714672	0.714077	0.00109015		NL5	100
NL9	129	26.76	0.771366	0.714169	0.714638	0.000804313		NL24	161	26.76	3.50632	0.71493	0.714915	0.000366894		NL30	70	26.76	2.97147	0.714002	0.713255	0.000401744		NL25	145	26.76	3.65044	0.715232	0.715454	0.000378679		NL28	45	26.76	2.49222	0.715481	0.714947	0.000352386		NL6	198	26.76	0.633285	0.714131	0.714086	0.00110404		NL5	101
NL9	130	26.82	0.743328	0.71461	0.714636	0.000805317		NL24	162	26.82	3.61257	0.714853	0.714931	0.00035285		NL30	71	26.82	3.36085	0.712712	0.713248	0.000398651		NL25	146	26.82	3.64616	0.715256	0.715427	0.000369348		NL28	46	26.82	2.59041	0.714735	0.71494	0.000352531		NL6	199	26.82	0.639058	0.711994				NL5	102
NL9	131	26.88	0.744365	0.715634	0.714609	0.000778646		NL24	163	26.88	3.47084	0.714383	0.714943	0.000358074		NL30	72	26.88	3.23387	0.713462	0.713256	0.000397094		NL25	147	26.88	3.6651	0.715164	0.715408	0.000384205		NL28	47	26.88	2.49977	0.715065	0.714916	0.00037087		NL6	200	26.88	0.635236	0.712602				NL5	103
NL9	132	26.94	0.712094	0.714083	0.714557	0.000741521		NL24	164	26.94	3.58696	0.714682	0.71496	0.00035569		NL30	73	26.94	3.22106	0.713379	0.713256	0.000396885		NL25	148	26.94	3.57486	0.715243	0.715393	0.000380181		NL28	48	26.94	2.57867	0.714466	0.714901	0.000377331		NL6	201	26.94	0.636854	0.712765				NL5	104
NL9	133	27	0.676248	0.714436	0.714493	0.000745796		NL24	165	27	3.44643	0.71503	0.714969	0.000350452		NL30	74	27	3.27955	0.713113	0.713251	0.000396881		NL25	149	27	3.53845	0.715115	0.715367	0.00037928		NL28	49	27	2.63961	0.714864	0.714884	0.000395677		NL6	202	27	0.628151	0.713347				NL5	105
NL9	134	27.06	0.685401	0.713999	0.714384	0.000710077		NL24	166	27.06	3.65848	0.715469	0.714967	0.000351751		NL30	75	27.06	2.9452	0.713268	0.713251	0.000396706		NL25	150	27.06	3.54824	0.71532	0.715346	0.000376038		NL28	50	27.06	2.69269	0.715176	0.714862	0.000419226		NL6	203	27.06	0.641746	0.714691				NL5	106
NL9	135	27.12	0.717712	0.713942	0.714415	0.000749782		NL24	167	27.12	4.08571	0.715784	0.71499	0.000357398		NL30	76	27.12	3.06221	0.713009	0.713262	0.000384272		NL25	151	27.12	3.60737	0.715517	0.715304	0.000385077		NL28	51	27.12	2.76171	0.714794	0.714829	0.000404462		NL6	204	27.12	0.650409	0.713044				NL5	107
NL9	136	27.18	0.690018	0.714702	0.714324	0.000808735		NL24	168	27.18	3.72289	0.714022	0.714981	0.00036536		NL30	77	27.18	3.05774	0.713828	0.713251	0.00038258		NL25	152	27.18	3.78892	0.714978	0.71529	0.000389748		NL28	52	27.18	2.73169	0.714731	0.714799	0.000393557		NL6	205	27.18	0.649408	0.716168				NL5	108
NL9	137	27.24	0.701794	0.713882	0.714326	0.00080969		NL24	169	27.24	3.53197	0.715063	0.715004	0.000341453		NL30	78	27.24	2.92771	0.712862	0.713242	0.00038411		NL25	153	27.24	3.82296	0.714996	0.715254	0.000366137		NL28	53	27.24	2.80509	0.714943	0.714775	0.000389267		NL6	206	27.24	0.638837	0.713522				NL5	109
NL9	138	27.3	0.679739	0.71487	0.714372	0.000868743		NL24	170	27.3	3.55857	0.714892	0.714997	0.000346826		NL30	79	27.3	3.02522	0.713212	0.713251	0.000388507		NL25	154	27.3	3.73359	0.715117	0.715245	0.00036237		NL28	54	27.3	2.78092	0.714391	0.714751	0.000373284		NL6	207	27.3	0.644277	0.715184				NL5	110
NL9	139	27.36	0.694872	0.7142	0.714349	0.000849675		NL24	171	27.36	3.57708	0.714723	0.714999	0.000346223		NL30	80	27.36	2.94785	0.712878	0.713248	0.000389641		NL25	155	27.36	3.67274	0.715422	0.715204	0.000360099		NL28	55	27.36	2.80383	0.715165	0.714732	0.000386547		NL6	208	27.36	0.656314	0.71306				NL5	111
NL9	140	27.42	0.696066	0.715128	0.714329	0.000887608		NL24	172	27.42	3.58211	0.715022	0.715012	0.00034238		NL30	81	27.42	3.03834	0.713921	0.713253	0.000386205		NL25	156	27.42	3.66914	0.714679	0.715183	0.000360266		NL28	56	27.42	2.80018	0.714435	0.714709	0.00036012		NL6	209	27.42	0.654716	0.714677				NL5	112
NL9	141	27.48	0.663279	0.71421	0.714274	0.000920512		NL24	173	27.48	3.66168	0.71512	0.715037	0.000351588		NL30	82	27.48	3.00513	0.712872	0.713238	0.000379537		NL25	157	27.48	3.67015	0.715589	0.715163	0.000324085		NL28	57	27.48	2.90741	0.714187	0.7147	0.000348553		NL6	210	27.48	0.646254	0.714914				NL5	113
NL9	142	27.54	0.701926	0.713737	0.71425	0.000903766		NL24	174	27.54	3.6785	0.715158	0.71504	0.000353887		NL30	83	27.54	2.84419	0.712739	0.713213	0.000380328		NL25	158	27.54	3.73088	0.714943	0.715127	0.000339976		NL28	58	27.54	2.78698	0.715022	0.714677	0.000356716		NL6	211	27.54	0.650679	0.713724				NL5	114
NL9	143	27.6	0.721752	0.714326	0.714227	0.000905289		NL24	175	27.6	3.71135	0.715144	0.715044	0.000351801		NL30	84	27.6	2.80798	0.713043	0.713188	0.000360969		NL25	159	27.6	3.74037	0.715038	0.715117	0.00032988		NL28	59	27.6	2.86356	0.714472	0.714668	0.000351305		NL6	212	27.6	0.666486	0.714159				NL5	115
NL9	144	27.66	0.732134	0.71295	0.714208	0.000908941		NL24	176	27.66	3.62478	0.715481	0.715062	0.000370974		NL30	85	27.66	2.93827	0.713071	0.713179	0.000360761		NL25	160	27.66	3.76065	0.715234	0.71509	0.000351474		NL28	60	27.66	2.78831	0.714744	0.714669	0.000351329		NL6	213	27.66	0.672675	0.713435				NL5	116
NL9	145	27.72	0.758346	0.714677	0.714184	0.000910421		NL24	177	27.72	3.61156	0.715171	0.715057	0.000371998		NL30	86	27.72	2.83422	0.713868	0.71316	0.00034956		NL25	161	27.72	3.9625	0.715259	0.715073	0.00032103		NL28	61	27.72	2.79936	0.7149	0.71468	0.000365964		NL6	214	27.72	0.672378	0.714619				NL5	117
NL9	146	27.78	0.759285	0.7156	0.714153	0.000927533		NL24	178	27.78	3.83978	0.715372	0.715063	0.000378639		NL30	87	27.78	3.21131	0.713189	0.71317	0.000332015		NL25	162	27.78	3.71105	0.715095	0.71505	0.000307107		NL28	62	27.78	2.76297	0.714968	0.714649	0.000367998		NL6	215	27.78	0.676509	0.715999				NL5	118
NL9	147	27.84	0.755697	0.714092	0.714158	0.000924932		NL24	179	27.84	3.97695	0.715234	0.71507	0.000378433		NL30	88	27.84	3.11641	0.712861	0.713133	0.000310751		NL25	163	27.84	3.84519	0.715108	0.715041	0.000306377		NL28	63	27.84	2.72004	0.714363	0.714641	0.0003527		NL6	216	27.84	0.6794	0.715681				NL5	119
NL9	148	27.9	0.735189	0.714878	0.714157	0.000924939		NL24	180	27.9	4.07736	0.714919	0.715071	0.000378065		NL30	89	27.9	3.39111	0.713311	0.713121	0.000335412		NL25	164	27.9	3.81729	0.715082	0.715016	0.000324665		NL28	64	27.9	2.71059	0.714819	0.714637	0.000352382		NL6	217	27.9	0.696673	0.713703				NL5	120
NL9	149	27.96	0.711572	0.714169	0.714169	0.000933633		NL24	181	27.96	3.82456	0.7153	0.7151	0.000363242		NL30	90	27.96	3.36847	0.713326	0.713124	0.000338681		NL25	165	27.96	4.0588	0.714787	0.714987	0.000355608		NL28	65	27.96	2.65634	0.714226	0.714629	0.000345267										NL5	121
NL9	150	28.02	0.694619	0.713333	0.714089	0.000928462		NL24	182	28.02	4.03335	0.715213	0.715116	0.000357088		NL30	91	28.02	3.48579	0.713372	0.713086	0.000380943		NL25	166	28.02	3.75407	0.715242	0.714984	0.000353789		NL28	66	28.02	2.67248	0.714483	0.714634	0.000344168										NL5	122
NL9	151	28.08	0.683071	0.712699	0.714087	0.000928504		NL24	183	28.08	4.11806	0.71492	0.715129	0.000361842		NL30	92	28.08	3.50106	0.713169	0.713079	0.000382775		NL25	167	28.08	4.00934	0.71492	0.714961	0.000370736		NL28	67	28.08	2.59304	0.714185	0.71462	0.000344347										NL5	123
NL9	152	28.14	0.649786	0.715857	0.71402	0.000987523		NL24	184	28.14	4.242	0.714619	0.715129	0.000362441		NL30	93	28.14	3.41942	0.713027	0.713072	0.000381694		NL25	168	28.14	3.85804	0.715041	0.714947	0.000366622		NL28	68	28.14	2.62861	0.714052	0.714623	0.000349395										NL5	124
NL9	153	28.2	0.64793	0.712236	0.714024	0.000987721		NL24	185	28.2	4.24679	0.715473	0.715136	0.000378056		NL30	94	28.2	3.47737	0.713027	0.713064	0.000385304		NL25	169	28.2	3.90137	0.714483	0.714915	0.000364708		NL28	69	28.2	2.51195	0.714437	0.714624	0.0003499										NL5	125
NL9	154	28.26	0.654104	0.714737	0.714	0.00100072		NL24	186	28.26	4.25219	0.714519	0.715165	0.000326756		NL30	95	28.26	3.48096	0.713096	0.713039	0.000363053		NL25	170	28.26	3.81616	0.714924	0.714903	0.000369617		NL28	70	28.26	2.56415	0.71441	0.714634	0.000357427										NL5	126
NL9	155	28.32	0.637837	0.716225	0.714012	0.00101193		NL24	187	28.32	4.2983	0.715072	0.715182	0.000336493		NL30	96	28.32	3.51518	0.71303	0.713028	0.000374523		NL25	171	28.32	3.71759	0.71486	0.714885	0.000381657		NL28	71	28.32	2.55257	0.714419	0.714617	0.000357022										NL5	127
NL9	156	28.38	0.626564	0.714651	0.714017	0.00101171		NL24	188	28.38	4.18796	0.714626	0.715205	0.000344768		NL30	97	28.38	3.51673	0.713595	0.713018	0.000374045		NL25	172	28.38	3.8035	0.715247	0.714866	0.000386573		NL28	72	28.38	2.52133	0.714581	0.714617	0.000356703										NL5	128
NL9	157	28.44	0.606203	0.712405	0.713979	0.0010045		NL24	189	28.44	4.23978	0.714941	0.715223	0.000335488		NL30	98	28.44	3.50573	0.713044	0.713012	0.000378547		NL25	173	28.44	3.4987	0.714505	0.714818	0.000420773		NL28	73	28.44	2.51262	0.714142	0.714587	0.000354364										NL5	129
NL9	158	28.5	0.625498	0.712792	0.713948	0.00101428		NL24	190	28.5	4.06093	0.715151	0.715235	0.000336224		NL30	99	28.5	3.52521	0.713065	0.712986	0.00034501		NL25	174	28.5	3.88139	0.714808	0.714801	0.000439193		NL28	74	28.5	2.52647	0.714739	0.7146	0.000357057										NL5	130
NL9	159	28.56	0.588949	0.714407	0.713933	0.00100013		NL24	191	28.56	4.17557	0.715592	0.715237	0.000335796		NL30	100	28.56	3.38299	0.713141	0.71298	0.000348887		NL25	175	28.56	3.88027	0.715423	0.714775	0.000418216		NL28	75	28.56	2.50249	0.714942	0.714607	0.000351118										NL5	131
NL9	160	28.62	0.598087	0.713768	0.713967	0.00102983		NL24	192	28.62	4.13567	0.715335	0.715252	0.000344248		NL30	101	28.62	3.49538	0.712767	0.712984	0.000346819		NL25	176	28.62	4.01673	0.714353	0.714751	0.000433434		NL28	76	28.62	2.48143	0.71416	0.714575	0.000364419										NL5	132
NL9	161	28.68	0.620981	0.713711	0.713936	0.00105258		NL24	193	28.68	4.26195	0.714891	0.715248	0.000346168		NL30	102	28.68	3.52522	0.713029	0.712994	0.000354243		NL25	177	28.68	3.72447	0.715261	0.71475	0.000432743		NL28	77	28.68	2.47394	0.714728	0.714574	0.000364706										NL5	133
NL9	162	28.74	0.649068	0.713714	0.713952	0.00106273		NL24	194	28.74	4.19664	0.71575	0.715242	0.000343877		NL30	103	28.74	3.59024	0.713032	0.713005	0.00036253		NL25	178	28.74	3.71131	0.714352	0.714721	0.000433911		NL28	78	28.74	2.45295	0.714694	0.714573	0.000363992										NL5	134
NL9	163	28.8	0.612226	0.713118	0.713964	0.00105342		NL24	195	28.8	4.18428	0.714893	0.715251	0.000345749		NL30	104	28.8	3.69689	0.713035	0.712972	0.000334973		NL25	179	28.8	3.71878	0.715379	0.714692	0.000432371		NL28	79	28.8	2.41549	0.715351	0.714575	0.000366879										NL5	135
NL9	164	28.86	0.632947	0.713745	0.713932	0.00104855		NL24	196	28.86	4.16873	0.715536	0.715258	0.0003514		NL30	105	28.86	3.66772	0.712785	0.712976	0.000339055		NL25	180	28.86	3.78949	0.71483	0.714665	0.000436034		NL28	80	28.86	2.38586	0.714083	0.714559	0.000362152										NL5	136
NL9	165	28.92	0.627293	0.714133	0.713848	0.00103325		NL24	197	28.92	4.15959	0.715182	0.71526	0.0003514		NL30	106	28.92	3.5573	0.712658	0.713	0.000359444		NL25	181	28.92	3.85898	0.714907	0.714624	0.000461222		NL28	81	28.92	2.33646	0.715204	0.714558	0.000362635										NL5	137
NL9	166	28.98	0.633059	0.715038	0.713814	0.00104443		NL24	198	28.98	4.24509	0.714876	0.715269	0.000346534		NL30	107	28.98	3.57328	0.712273	0.712994	0.000355962		NL25	182	28.98	3.80463	0.714353	0.714598	0.000461329		NL28	82	28.98	2.48179	0.714602	0.714537	0.00036814										NL5	138
NL9	167	29.04	0.623415	0.71274	0.71381	0.00104008		NL24	199	29.04	4.26621	0.715415	0.715279	0.000352336		NL30	108	29.04	3.34688	0.713561	0.712983	0.000351463		NL25	183	29.04	3.71072	0.714128	0.714577	0.000470132		NL28	83	29.04	2.44177	0.714748	0.714553	0.000366729										NL5	139
NL9	168	29.1	0.612165	0.714035	0.71384	0.00106603		NL24	200	29.1	4.47603	0.71527	0.715273	0.000354989		NL30	109	29.1	3.50146	0.712038	0.71296	0.000353232		NL25	184	29.1	3.55894	0.71513	0.714554	0.000456523		NL28	84	29.1	2.54185	0.714659	0.714575	0.000385888										NL5	140
NL9	169	29.16	0.617535	0.712028	0.713853	0.0010625		NL24	201	29.16	4.60776	0.71548	0.715288	0.000351036		NL30	110	29.16	3.44987	0.71286	0.712951	0.000351774		NL25	185	29.16	3.70885	0.714302	0.714514	0.00048595		NL28	85	29.16	2.57756	0.714381	0.714608	0.000401429										NL5	141
NL9	170	29.22	0.610994	0.714142	0.713905	0.00105017		NL24	202	29.22	4.81911	0.71549	0.715306	0.000331873		NL30	111	29.22	3.34751	0.712985	0.712942	0.000354123		NL25	186	29.22	3.74585	0.714787	0.714485	0.000485473		NL28	86	29.22	2.69069	0.715277	0.714629	0.000391296										NL5	142
NL9	171	29.28	0.612564	0.713059	0.713838	0.000997941		NL24	203	29.28	4.70689	0.716043	0.715306	0.000331795		NL30	112	29.28	3.26494	0.712751	0.712953	0.00036281		NL25	187	29.28	3.70559	0.714388	0.714474	0.000489883		NL28	87	29.28	2.90546	0.714827	0.714649	0.000398767										NL5	143
NL9	172	29.34	0.564704	0.715135	0.713854	0.000975871		NL24	204	29.34	4.92149	0.715061	0.715334	0.000305141		NL30	113	29.34	3.26527	0.712913	0.712947	0.000362099		NL25	188	29.34	3.76429	0.714548	0.714462	0.000483786		NL28	88	29.34	2.92536	0.715073	0.714677	0.000416424										NL5	144
NL9	173	29.4	0.580101	0.714062	0.713859	0.00098142		NL24	205	29.4	4.92479	0.715662	0.715345	0.00030256		NL30	114	29.4	3.15529	0.712463	0.712949	0.00036282		NL25	189	29.4	3.68556	0.714322	0.714437	0.000485847		NL28	89	29.4	3.01777	0.714324	0.714678	0.000415616										NL5	145
NL9	174	29.46	0.631033	0.713496	0.713808	0.000898783		NL24	206	29.46	4.91797	0.71573	0.715358	0.000279474		NL30	115	29.46	2.81015	0.712872	0.712924	0.000348181		NL25	190	29.46	3.90122	0.714438	0.714395	0.000479099		NL28	90	29.46	3.05239	0.71441	0.714686	0.000416235										NL5	146
NL9	175	29.52	0.642171	0.713099	0.713784	0.000887099		NL24	207	29.52	5.06747	0.715357	0.715369	0.000270304		NL30	116	29.52	3.18854	0.712644	0.712928	0.000350974		NL25	191	29.52	3.7402	0.7137	0.714373	0.000491536		NL28	91	29.52	3.09501	0.714094	0.714712	0.000411064										NL5	147
NL9	176	29.58	0.624776	0.714582	0.713791	0.000877332		NL24	208	29.58	5.00997	0.715474	0.715378	0.000268277		NL30	117	29.58	2.9604	0.712973	0.712937	0.000358549		NL25	192	29.58	3.6763	0.714053	0.714331	0.000517066		NL28	92	29.58	3.0008	0.714897	0.714723	0.000416752										NL5	148
NL9	177	29.64	0.610507	0.715426	0.713803	0.000865872		NL24	209	29.64	5.08702	0.715178	0.715357	0.000279597		NL30	118	29.64	3.22788	0.712656	0.712938	0.000359312		NL25	193	29.64	3.51728	0.714675	0.71429	0.000485943		NL28	93	29.64	3.00911	0.714442	0.714707	0.000418941										NL5	149
NL9	178	29.7	0.607715	0.712646	0.713778	0.000860904		NL24	210	29.7	4.97055	0.715701	0.715367	0.000285208		NL30	119	29.7	2.98839	0.712889	0.712946	0.000358522		NL25	194	29.7	3.70782	0.714066	0.71427	0.00049737		NL28	94	29.7	2.82981	0.713871	0.714743	0.000426447										NL5	150
NL9	179	29.76	0.619932	0.714891	0.713784	0.000861477		NL24	211	29.76	5.07624	0.71501	0.715394	0.000283424		NL30	120	29.76	2.93766	0.713419	0.712951	0.00036065		NL25	195	29.76	3.60798	0.714999	0.714231	0.000472223		NL28	95	29.76	2.74582	0.714441	0.714761	0.000439464										NL5	151
NL9	180	29.82	0.621353	0.713387	0.713792	0.000862154		NL24	212	29.82	4.7491	0.715266	0.715383	0.000276783		NL30	121	29.82	2.81577	0.713461	0.712967	0.000376606		NL25	196	29.82	3.88202	0.714203	0.714178	0.000555566		NL28	96	29.82	2.82114	0.714678	0.714776	0.000446218										NL5	152
NL9	181	29.88	0.640078	0.713534	0.71384	0.000905425		NL24	213	29.88	4.68954	0.715472	0.715384	0.00027484		NL30	122	29.88	3.07536	0.712671	0.712957	0.00037894		NL25	197	29.88	3.8384	0.714198	0.714138	0.000517275		NL28	97	29.88	3.0942	0.714999	0.714773	0.000442534										NL5	153
NL9	182	29.94	0.625676	0.712545	0.713867	0.000897613		NL24	214	29.94	4.64211	0.715644	0.71538	0.00027361		NL30	123	29.94	3.09418	0.713352	0.712972	0.000382218		NL25	198	29.94	3.60054	0.714145	0.714121	0.00050375		NL28	98	29.94	2.909	0.714365	0.714816	0.000447834										NL5	154
NL9	183	30	0.61077	0.712892	0.713883	0.000900564		NL24	215	30	4.57815	0.715284	0.715395	0.000276966		NL30	124	30	2.90533	0.713705	0.712978	0.000378789		NL25	199	30	3.6787	0.713642	0.714064	0.000526741		NL28	99	30	2.77426	0.714334	0.714801	0.000443367										NL5	155
NL9	184	30.06	0.603651	0.714717	0.713919	0.00093573		NL24	216	30.06	4.5305	0.715251	0.7154	0.000268103		NL30	125	30.06	3.18497	0.713104	0.713002	0.000359622		NL25	200	30.06	3.59734	0.714137	0.714059	0.00052472		NL28	100	30.06	2.62055	0.714084	0.714829	0.000461318										NL5	156
NL9	185	30.12	0.560193	0.71525	0.713892	0.000916414		NL24	217	30.12	4.34833	0.715651	0.715395	0.000269569		NL30	126	30.12	2.96462	0.712941	0.712976	0.000351777		NL25	201	30.12	3.67571	0.714016	0.714044	0.000530052		NL28	101	30.12	2.44008	0.714801	0.714842	0.000465491										NL5	157
NL9	186	30.18	0.566318	0.713817	0.713893	0.000915361		NL24	218	30.18	4.38978	0.715012	0.715392	0.000271261		NL30	127	30.18	3.10422	0.71252	0.713012	0.00031729		NL25	202	30.18	3.50551	0.714436	0.714016	0.000496463		NL28	102	30.18	2.48515	0.715279	0.714869	0.000482131										NL5	158
NL9	187	30.24	0.559532	0.714573	0.713937	0.000959711		NL24	219	30.24	4.23393	0.715459	0.715378	0.000279393		NL30	128	30.24	2.8768	0.712857	0.713001	0.000328217		NL25	203	30.24	3.67698	0.713476	0.714003	0.000494818		NL28	103	30.24	2.50916	0.715362	0.714903	0.000490889										NL5	159
NL9	188	30.3	0.542973	0.713425	0.713998	0.000903004		NL24	220	30.3	4.25263	0.715256	0.715366	0.000283848		NL30	129	30.3	2.82222	0.712692	0.713029	0.000366336		NL25	204	30.3	3.62938	0.713973	0.713972	0.000478498		NL28	104	30.3	2.51055	0.714818	0.714903	0.000490464										NL5	160
NL9	189	30.36	0.55208	0.712813	0.714054	0.000971846		NL24	221	30.36	4.27552	0.715467	0.715347	0.00025904		NL30	130	30.36	2.88091	0.713421	0.713019	0.000378715		NL25	205	30.36	3.61853	0.714091	0.713954	0.00047472		NL28	105	30.36	2.62038	0.715136	0.714917	0.00049516										NL5	161
NL9	190	30.42	0.54401	0.714931	0.714085	0.000956866		NL24	222	30.42	4.18663	0.715537	0.715359	0.000254936		NL30	131	30.42	3.05441	0.712893	0.71302	0.000378411		NL25	206	30.42	3.70136	0.714486	0.713932	0.000464667		NL28	106	30.42	2.55729	0.715416	0.714911	0.000494452										NL5	162
NL9	191	30.48	0.558155	0.714366	0.714012	0.00097519		NL24	223	30.48	4.32158	0.715468	0.715323	0.000298083		NL30	132	30.48	2.98596	0.713106	0.713027	0.000370033		NL25	207	30.48	3.65184	0.713961	0.713902	0.000474048		NL28	107	30.48	2.52805	0.71447	0.714937	0.000486837										NL5	163
NL9	192	30.54	0.568509	0.713811	0.714032	0.000983265		NL24	224	30.54	4.36503	0.715115	0.715304	0.000292618		NL30	133	30.54	2.80075	0.712674	0.713005	0.000401419		NL25	208	30.54	3.7725	0.713735	0.713886	0.000465037		NL28	108	30.54	2.55899	0.71485	0.714962	0.000482271										NL5	164
NL9	193	30.6	0.562894	0.712644	0.714069	0.000987598		NL24	225	30.6	4.44418	0.71532	0.715301	0.000292577		NL30	134	30.6	2.77898	0.713213	0.71301	0.000398299		NL25	209	30.6	3.60155	0.713723	0.713894	0.000464215		NL28	109	30.6	2.62954	0.7151	0.714993	0.000460131										NL5	165
NL9	194	30.66	0.577173	0.71324	0.714075	0.000982063		NL24	226	30.66	4.39408	0.715479	0.715291	0.000293052		NL30	135	30.66	2.74342	0.713386	0.712981	0.000436389		NL25	210	30.66	3.79311	0.713299	0.713873	0.000474331		NL28	110	30.66	2.683	0.715124	0.714995	0.000459842										NL5	166
NL9	195	30.72	0.561925	0.713509	0.714063	0.000978384		NL24	227	30.72	4.53655	0.714851	0.715276	0.000312934		NL30	136	30.72	2.89325	0.713184	0.712987	0.000433377		NL25	211	30.72	3.62928	0.713929	0.71385	0.000453933		NL28	111	30.72	2.688	0.714375	0.715015	0.000450461										NL5	167
NL9	196	30.78	0.563986	0.713968	0.714024	0.00095011		NL24	228	30.78	4.19015	0.715697	0.715261	0.000304606		NL30	137	30.78	2.77241	0.713047	0.712978	0.000438839		NL25	212	30.78	3.65212	0.713648	0.713838	0.000453574		NL28	112	30.78	2.53291	0.715461	0.715041	0.000407519										NL5	168
NL9	197	30.84	0.573883	0.714004	0.714083	0.000928089		NL24	229	30.84	4.38767	0.715833	0.715245	0.000331892		NL30	138	30.84	3.06875	0.713193	0.71297	0.00043325		NL25	213	30.84	3.67288	0.713841	0.713808	0.000407983		NL28	113	30.84	2.69697	0.715381	0.715064	0.000396111										NL5	169
NL9	198	30.9	0.563574	0.715456	0.714124	0.000993881		NL24	230	30.9	4.5627	0.715365	0.715232	0.000340125		NL30	139	30.9	2.97926	0.713605	0.712957	0.000425036		NL25	214	30.9	3.59195	0.712467	0.713785	0.000408141		NL28	114	30.9	2.57106	0.715233	0.715083	0.000393119										NL5	170
NL9	199	30.96	0.577773	0.714075	0.714138	0.00098666		NL24	231	30.96	4.61552	0.714933	0.715212	0.00034699		NL30	140	30.96	3.06655	0.712703	0.71295	0.000431218		NL25	215	30.96	3.47738	0.713927	0.713772	0.000402042		NL28	115	30.96	2.62583	0.715241	0.715076	0.000396719										NL5	171
NL9	200	31.02	0.564007	0.714325	0.714164	0.000982514		NL24	232	31.02	4.27554	0.715382	0.715188	0.000346423		NL30	141	31.02	2.91237	0.713311	0.712935	0.000426233		NL25	216	31.02	3.49683	0.714213	0.713773	0.000403037		NL28	116	31.02	2.67501	0.715615	0.715096	0.000377565										NL5	172
NL9	201	31.08	0.581248	0.715422	0.714247	0.000968207		NL24	233	31.08	4.50544	0.715714	0.715177	0.00034959		NL30	142	31.08	2.97562	0.712879	0.712906	0.000407619		NL25	217	31.08	3.59422	0.712871	0.713775	0.000402649		NL28	117	31.08	2.55668	0.714677	0.715105	0.000362249										NL5	173
NL9	202	31.14	0.601899	0.714079	0.714297	0.00094244		NL24	234	31.14	4.71362	0.715077	0.715156	0.000366482		NL30	143	31.14	2.77235	0.713129	0.712925	0.000432434		NL25	218	31.14	3.50164	0.714165	0.713774	0.000401933		NL28	118	31.14	2.6356	0.715599	0.715126	0.000321379										NL5	174
NL9	203	31.2	0.591739	0.712769	0.714259	0.000952691		NL24	235	31.2	4.69541	0.71523	0.715133	0.00036101		NL30	144	31.2	2.75035	0.712625	0.71291	0.000441227		NL25	219	31.2	3.40715	0.713601	0.713768	0.000399801		NL28	119	31.2	2.67512	0.715214	0.715134	0.000316563										NL5	175
NL9	204	31.26	0.573071	0.715626	0.714242	0.00093987		NL24	236	31.26	4.80237	0.715176	0.71513	0.000362338		NL30	145	31.26	2.82849	0.71332	0.712924	0.000436501		NL25	220	31.26	3.48111	0.714093	0.71376	0.000388797		NL28	120	31.26	2.75031	0.715624	0.715125	0.000316967										NL5	176
NL9	205	31.32	0.553755	0.714225	0.71419	0.00101213		NL24	237	31.32	4.91708	0.714978	0.715114	0.000360155		NL30	146	31.32	2.80588	0.712488	0.712928	0.000436416		NL25	221	31.32	3.33347	0.71384	0.713777	0.000389748		NL28	121	31.32	2.81741	0.71563	0.715108	0.000319971										NL5	177
NL9	206	31.38	0.542248	0.716155	0.714168	0.00101225		NL24	238	31.38	4.6095	0.715053	0.715089	0.000380396		NL30	147	31.38	2.9879	0.713978	0.712925	0.00043786		NL25	222	31.38	3.27788	0.713698	0.713775	0.000388904		NL28	122	31.38	2.86914	0.715257	0.715096	0.000339106										NL5	178
NL9	207	31.44	0.543885	0.714177	0.714242	0.00105324		NL24	239	31.44	4.8947	0.715365	0.71508	0.000375118		NL30	148	31.44	3.01779	0.712394	0.712903	0.000432604		NL25	223	31.44	3.13655	0.71373	0.713753	0.000392836		NL28	123	31.44	2.87082	0.715321	0.715073	0.000364514										NL5	179
NL9	208	31.5	0.541679	0.712493	0.714293	0.00102621		NL24	240	31.5	4.93166	0.71546	0.71505	0.000380933		NL30	149	31.5	3.15896	0.712963	0.712893	0.00043631		NL25	224	31.5	3.24147	0.713756	0.713717	0.000383415		NL28	124	31.5	2.91545	0.71489	0.715058	0.000360727										NL5	180
NL9	209	31.56	0.556983	0.714767	0.71423	0.00105534		NL24	241	31.56	5.03412	0.714372	0.715022	0.000386107		NL30	150	31.56	3.21803	0.712715	0.712889	0.000434877		NL25	225	31.56	3.06168	0.71323	0.713708	0.000381258		NL28	125	31.56	2.86114	0.715238	0.715078	0.000346792										NL5	181
NL9	210	31.62	0.544358	0.714828	0.71418	0.00109057		NL24	242	31.62	4.69922	0.715067	0.715009	0.000391262		NL30	151	31.62	3.08485	0.712085	0.712888	0.00043548		NL25	226	31.62	3.09036	0.713878	0.713701	0.000383152		NL28	126	31.62	2.94951	0.715319	0.715075	0.0003496										NL5	182
NL9	211	31.68	0.551879	0.71332	0.714203	0.00109121		NL24	243	31.68	5.0079	0.715257	0.714974	0.000418343		NL30	152	31.68	2.94073	0.712796	0.712883	0.000432661		NL25	227	31.68	2.91888	0.713987	0.71369	0.000387864		NL28	127	31.68	2.98909	0.715202	0.715058	0.000363512										NL5	183
NL9	212	31.74	0.56842	0.71417	0.714293	0.00109182		NL24	244	31.74	5.07664	0.715093	0.714956	0.000409893		NL30	153	31.74	2.78936	0.71194	0.712873	0.000424961		NL25	228	31.74	3.11789	0.713282	0.713706	0.000383002		NL28	128	31.74	2.81267	0.714985	0.715043	0.000370671										NL5	184
NL9	213	31.8	0.56203	0.714006	0.714304	0.00108245		NL24	245	31.8	4.68335	0.714625	0.714942	0.000422295		NL30	154	31.8	2.68368	0.712859	0.712895	0.000458873		NL25	229	31.8	2.82727	0.713849	0.713689	0.000386058		NL28	129	31.8	2.88819	0.715139	0.715063	0.000352541										NL5	185
NL9	214	31.86	0.563244	0.714784	0.714272	0.00112427		NL24	246	31.86	4.64715	0.715182	0.714908	0.000408112		NL30	155	31.86	2.63649	0.712563	0.712898	0.00046039		NL25	230	31.86	3.05722	0.71365	0.71367	0.000404802		NL28	130	31.86	2.94525	0.714809	0.715036	0.000357909										NL5	186
NL9	215	31.92	0.530114	0.71635	0.71429	0.00112449		NL24	247	31.92	4.64248	0.714436	0.714857	0.000403766		NL30	156	31.92	2.66132	0.713141	0.712896	0.000459456		NL25	231	31.92	2.94466	0.713917	0.713663	0.000404045		NL28	131	31.92	2.90724	0.715282	0.715012	0.000364246										NL5	187
NL9	216	31.98	0.533669	0.7139	0.714345	0.00115844		NL24	248	31.98	4.44825	0.714798	0.714832	0.000399466		NL30	157	31.98	2.7869	0.712996	0.71286	0.000453192		NL25	232	31.98	2.9272	0.713385	0.713697	0.000348148		NL28	132	31.98	2.83278	0.715345	0.714998	0.000365187										NL5	188
NL9	217	32.04	0.527986	0.714459	0.714319	0.00114324		NL24	249	32.04	4.14123	0.714745	0.714828	0.000399185		NL30	158	32.04	2.82601	0.712439	0.71286	0.000453291		NL25	233	32.04	2.98987	0.713726	0.71369	0.000350951		NL28	133	32.04	2.98768	0.714754	0.714986	0.000363768										NL5	189
NL9	218	32.1	0.514201	0.715539	0.714325	0.0011425		NL24	250	32.1	4.35625	0.714772	0.71481	0.000387899		NL30	159	32.1	2.75946	0.712811	0.712862	0.000455273		NL25	234	32.1	2.91678	0.714181				NL28	134	32.1	2.87357	0.71509	0.714948	0.000368326										NL5	190
NL9	219	32.16	0.483386	0.714696	0.714348	0.00115062		NL24	251	32.16	4.15282	0.714887	0.71478	0.00035658		NL30	160	32.16	2.79168	0.712652	0.712867	0.000456526		NL25	235	32.16	3.17686	0.713694				NL28	135	32.16	2.97033	0.714664	0.71493	0.000395759										NL5	191
NL9	220	32.22	0.481704	0.713344	0.714395	0.00122779		NL24	252	32.22	4.12813	0.71451	0.714746	0.00038523		NL30	161	32.22	2.72251	0.71379	0.712863	0.000454836		NL25	236	32.22	3.12938	0.714108				NL28	136	32.22	2.92531	0.714824	0.7149	0.000384947										NL5	192
NL9	221	32.28	0.468097	0.714638	0.714394	0.00122795		NL24	253	32.28	4.02813	0.714801	0.714732	0.000376151		NL30	162	32.28	2.73466	0.712399	0.712867	0.000453415		NL25	237	32.28	3.20446	0.713789				NL28	137	32.28	2.86621	0.715107	0.714888	0.000381419										NL5	193
NL9	222	32.34	0.467511	0.711959	0.714426	0.00119891		NL24	254	32.34	4.22813	0.714912	0.714701	0.000384003		NL30	163	32.34	2.71329	0.71303	0.712865	0.000451614		NL25	238	32.34	3.18267	0.714149				NL28	138	32.34	3.10874	0.714952	0.714851	0.000373915										NL5	194
NL9	223	32.4	0.457169	0.713774	0.714368	0.00118997		NL24	255	32.4	4.15927	0.714879	0.714685	0.000383655		NL30	164	32.4	2.59133	0.712973	0.712889	0.000454506		NL25	239	32.4	3.23425	0.714102				NL28	139	32.4	3.00589	0.71476	0.714815	0.000357647										NL5	195
NL9	224	32.46	0.447138	0.716095	0.714311	0.00124512		NL24	256	32.46	4.11041	0.714361	0.714655	0.000396692		NL30	165	32.46	2.72002	0.712612	0.712862	0.000415193		NL25	240	32.46	3.33365	0.713902				NL28	140	32.46	3.12692	0.71438	0.714784	0.00036781										NL5	196
NL9	225	32.52	0.427618	0.714654	0.714227	0.00121919		NL24	257	32.52	4.05682	0.715167	0.714636	0.000377601		NL30	166	32.52	2.5318	0.712603	0.712862	0.000415908		NL25	241	32.52	3.37015	0.713301				NL28	141	32.52	3.11507	0.714292	0.714762	0.000358169										NL5	197
NL9	226	32.58	0.419583	0.712658	0.714291	0.00127649		NL24	258	32.58	4.04566	0.714452	0.714589	0.000377959		NL30	167	32.58	2.56427	0.712562	0.712858	0.000415566		NL25	242	32.58	3.2871	0.713179				NL28	142	32.58	2.94976	0.714902	0.71475	0.000360965										NL5	198
NL9	227	32.64	0.417144	0.712571	0.714304	0.00126		NL24	259	32.64	3.99809	0.714466	0.714608	0.000383867		NL30	168	32.64	2.51134	0.712941	0.712861	0.000414893		NL25	243	32.64	3.23231	0.71365				NL28	143	32.64	3.11118	0.715184	0.714734	0.000351265										NL5	199
NL9	228	32.7	0.434504	0.714632	0.714344	0.00129696		NL24	260	32.7	3.86277	0.714628	0.714581	0.000384135		NL30	169	32.7	2.54937	0.712635	0.712883	0.000392983		NL25	244	32.7	3.21232	0.713477				NL28	144	32.7	3.17497	0.714731	0.71471	0.000339503										NL5	200
NL9	229	32.76	0.407541	0.715866	0.714334	0.0012946		NL24	261	32.76	4.04475	0.714056	0.714539	0.000390428		NL30	170	32.76	2.42667	0.713033	0.712896	0.000397775		NL25	245	32.76	3.14789	0.713338				NL28	145	32.76	3.3134	0.714476	0.714681	0.000340784										NL5	201
NL9	230	32.82	0.41864	0.713661	0.714404	0.00130543		NL24	262	32.82	3.94502	0.714825	0.714502	0.000400953		NL30	171	32.82	2.41373	0.713042	0.712915	0.000365676		NL25	246	32.82	3.12306	0.713866				NL28	146	32.82	3.31314	0.714615	0.714662	0.000343537										NL5	202
NL9	231	32.88	0.429265	0.712329	0.714347	0.00135846		NL24	263	32.88	4.11652	0.71434	0.714493	0.000401473		NL30	172	32.88	2.43919	0.713951	0.712922	0.000367304		NL25	247	32.88	3.14067	0.713329				NL28	147	32.88	3.45319	0.715082	0.71464	0.000336676										NL5	203
NL9	232	32.94	0.429207	0.71462	0.71433	0.001367		NL24	264	32.94	4.03432	0.714497	0.714492	0.000399948		NL30	173	32.94	2.62262	0.713164	0.71291	0.000386345		NL25	248	32.94	3.06298	0.712959				NL28	148	32.94	3.54144	0.7145	0.71462	0.000347491										NL5	204
NL9	233	33	0.429554	0.715994	0.714242	0.0014376		NL24	265	33	4.13293	0.714	0.714486	0.000402521		NL30	174	33	2.71634	0.713137	0.712911	0.00038685		NL25	249	33	2.9419	0.713571				NL28	149	33	3.59902	0.714488	0.714585	0.000343936										NL5	205
NL9	234	33.06	0.430612	0.714528	0.714247	0.00144536		NL24	266	33.06	4.13777	0.714458	0.714476	0.000399004		NL30	175	33.06	2.56747	0.712306	0.712897	0.000392539		NL25	250	33.06	2.96263	0.713687				NL28	150	33.06	3.67121	0.714729	0.714571	0.000322074										NL5	206
NL9	235	33.12	0.413542	0.714279	0.714225	0.00145618		NL24	267	33.12	4.0649	0.714778	0.714467	0.000396441		NL30	176	33.12	2.54979	0.712694	0.712906	0.000385265										NL28	151	33.12	3.86836	0.71483	0.714565	0.000320579										NL5	207
NL9	236	33.18	0.418644	0.715143	0.714207	0.00145719		NL24	268	33.18	4.46301	0.714738	0.714444	0.000402914		NL30	177	33.18	2.50155	0.713376	0.712902	0.000387599										NL28	152	33.18	3.92877	0.714235	0.714527	0.000336443										NL5	208
NL9	237	33.24	0.42701	0.717115	0.71424	0.00150007		NL24	269	33.24	4.42698	0.714628	0.714431	0.000395698		NL30	178	33.24	2.61948	0.713065	0.712906	0.000385545										NL28	153	33.24	3.69283	0.714043	0.714506	0.000351622										NL5	209
NL9	238	33.3	0.428893	0.714058	0.714175	0.00153014		NL24	270	33.3	4.40138	0.713845	0.714411	0.000409611		NL30	179	33.3	2.57428	0.712991	0.712862	0.000372459										NL28	154	33.3	3.85028	0.7145	0.71449	0.000350011										NL5	210
NL9	239	33.36	0.422335	0.713935	0.714251	0.00155612		NL24	271	33.36	4.20171	0.714729	0.714417	0.000416082		NL30	180	33.36	2.73098	0.712754	0.712869	0.000365865										NL28	155	33.36	3.85823	0.714807	0.714481	0.000337901										NL5	211
NL9	240	33.42	0.420727	0.713524	0.714296	0.00159019		NL24	272	33.42	4.30956	0.714068	0.714386	0.000418705		NL30	181	33.42	2.6723	0.713253	0.712857	0.000367448										NL28	156	33.42	3.96887	0.714261	0.714466	0.000328202										NL5	212
NL9	241	33.48	0.416906	0.712168	0.714344	0.001543		NL24	273	33.48	4.14053	0.714425	0.714372	0.000410088		NL30	182	33.48	2.83197	0.71337	0.712839	0.000377049										NL28	157	33.48	3.83568	0.714366	0.714449	0.000329068										NL5	213
NL9	242	33.54	0.419739	0.713119	0.71437	0.00154105		NL24	274	33.54	3.96127	0.713961	0.714365	0.000412567		NL30	183	33.54	2.78635	0.713012	0.712846	0.000375038										NL28	158	33.54	3.82439	0.714116	0.714458	0.000332102										NL5	214
NL9	243	33.6	0.427911	0.716498	0.714287	0.00152633		NL24	275	33.6	4.02304	0.714677	0.714328	0.000398381		NL30	184	33.6	2.53108	0.712372	0.712835	0.000387875										NL28	159	33.6	3.67985	0.714538	0.714449	0.000342371										NL5	215
NL9	244	33.66	0.412931	0.712959	0.714286	0.00152625		NL24	276	33.66	3.96314	0.713759	0.71431	0.000407484		NL30	185	33.66	2.65184	0.712834	0.712844	0.000385091										NL28	160	33.66	3.76996	0.714459	0.714429	0.000335438										NL5	216
NL9	245	33.72	0.418835	0.716196	0.714338	0.00150083		NL24	277	33.72	3.6305	0.715055	0.714297	0.000409381		NL30	186	33.72	2.52888	0.712823	0.712811	0.000423736										NL28	161	33.72	3.80648	0.714676	0.714411	0.000309957										NL5	217
NL9	246	33.78	0.421245	0.714497	0.714396	0.00147071		NL24	278	33.78	4.23925	0.714114	0.714278	0.00040967		NL30	187	33.78	2.63869	0.712852	0.7128	0.000433262										NL28	162	33.78	3.67887	0.714454	0.714402	0.000305072										NL5	218
NL9	247	33.84	0.401954	0.715813	0.714346	0.00149322		NL24	279	33.84	3.90875	0.713751	0.714275	0.000411461		NL30	188	33.84	2.48724	0.713265	0.712767	0.000459979										NL28	163	33.84	3.85484	0.714161	0.71439	0.000309902										NL5	219
NL9	248	33.9	0.422716	0.712143	0.714317	0.00147274		NL24	280	33.9	3.58791	0.713734	0.714271	0.000406654		NL30	189	33.9	2.63918	0.712634	0.71276	0.000457593										NL28	164	33.9	3.57255	0.714267	0.714391	0.000310541										NL5	220
NL9	249	33.96	0.429039	0.713376	0.714346	0.00146982		NL24	281	33.96	3.31282	0.714321	0.714259	0.000411505		NL30	190	33.96	2.5114	0.713131	0.712722	0.000410371										NL28	165	33.96	3.68209	0.714378	0.714354	0.000305598										NL5	221
NL9	250	34.02	0.421182	0.711606	0.71435	0.00146458		NL24	282	34.02	3.63594	0.71515	0.714255	0.000409827		NL30	191	34.02	2.54222	0.712125	0.712717	0.000405727										NL28	166	34.02	3.63264	0.714091	0.714344	0.000306588										NL5	222
NL9	251	34.08	0.412919	0.716528	0.714423	0.00154167		NL24	283	34.08	4.03942	0.714215	0.714256	0.000409197		NL30	192	34.08	2.47523	0.713169	0.712699	0.000400596										NL28	167	34.08	3.58887	0.71399	0.714338	0.000305676										NL5	223
NL9	252	34.14	0.413355	0.713135	0.714357	0.00152335		NL24	284	34.14	4.30421	0.714442	0.714264	0.000415846		NL30	193	34.14	2.59499	0.7125	0.712704	0.000396532										NL28	168	34.14	3.61051	0.71486	0.714312	0.000311519										NL5	224
NL9	253	34.2	0.424523	0.713814	0.714375	0.00152943		NL24	285	34.2	3.76348	0.714413	0.714243	0.000408007		NL30	194	34.2	2.5511	0.712774	0.712701	0.000397255										NL28	169	34.2	3.66173	0.71454	0.714298	0.00029859										NL5	225
NL9	254	34.26	0.405499	0.716707	0.714356	0.00153513		NL24	286	34.26	3.9398	0.713925	0.714257	0.000433372		NL30	195	34.26	2.51662	0.712636	0.712681	0.000380014										NL28	170	34.26	3.60694	0.713734	0.714288	0.000306271										NL5	226
NL9	255	34.32	0.400354	0.712356	0.714384	0.00155936		NL24	287	34.32	3.79453	0.714444	0.714235	0.000434006		NL30	196	34.32	2.61323	0.712814	0.712679	0.000377844										NL28	171	34.32	3.48456	0.713895	0.714295	0.000303399										NL5	227
NL9	256	34.38	0.419102	0.716101	0.714355	0.0015167		NL24	288	34.38	3.85564	0.713789	0.714254	0.000431601		NL30	197	34.38	2.52392	0.712195	0.712677	0.000376658										NL28	172	34.38	3.61375	0.71424	0.714287	0.000301848										NL5	228
NL9	257	34.44	0.417041	0.716244	0.714404	0.00153508		NL24	289	34.44	3.76903	0.714994	0.714251	0.000428436		NL30	198	34.44	2.63564	0.712648	0.712675	0.000376426										NL28	173	34.44	3.55119	0.714793	0.71427	0.000288627										NL5	229
NL9	258	34.5	0.414097	0.713687	0.714452	0.00154715		NL24	290	34.5	3.87542	0.71382	0.71425	0.000429155		NL30	199	34.5	2.44885	0.712601	0.71265	0.000366742										NL28	174	34.5	3.47868	0.714419	0.71425	0.000313706										NL5	230
NL9	259	34.56	0.419697	0.714717	0.71455	0.00159612		NL24	291	34.56	3.89467	0.714381	0.714252	0.000430308		NL30	200	34.56	2.49351	0.712332	0.712636	0.000347706										NL28	175	34.56	3.52309	0.714124	0.714244	0.000313417										NL5	231
NL9	260	34.62	0.421816	0.713087	0.714451	0.00183758		NL24	292	34.62	3.61399	0.714101	0.714247	0.000434637		NL30	201	34.62	2.43498	0.712857	0.712635	0.000346934										NL28	176	34.62	3.5459	0.714729	0.714252	0.000313594										NL5	232
NL9	261	34.68	0.417601	0.714641	0.714594	0.00192897		NL24	293	34.68	3.99518	0.713827	0.714249	0.000437063		NL30	202	34.68	2.49637	0.712209	0.712635	0.000347135										NL28	177	34.68	3.49902	0.713935	0.714237	0.000311971										NL5	233
NL9	262	34.74	0.422581	0.714517	0.71449	0.00192478		NL24	294	34.74	3.37263	0.713795	0.714268	0.000429873		NL30	203	34.74	2.45079	0.712876	0.712623	0.000347599										NL28	178	34.74	3.38502	0.714216	0.714227	0.000310435										NL5	234
NL9	263	34.8	0.415875	0.714677	0.71456	0.0019136		NL24	295	34.8	3.38823	0.71402	0.71423	0.000418412		NL30	204	34.8	2.45241	0.711775	0.712622	0.000347023										NL28	179	34.8	3.5195	0.714513	0.714209	0.000302239										NL5	235
NL9	264	34.86	0.411746	0.712821	0.714581	0.00193634		NL24	296	34.86	3.4353	0.713935	0.714247	0.000425271		NL30	205	34.86	2.4742	0.712245	0.712624	0.000348189										NL28	180	34.86	3.49758	0.714399	0.7142	0.000299642										NL5	236
NL9	265	34.92	0.4293	0.714812	0.714614	0.00194485		NL24	297	34.92	3.32018	0.71396	0.714241	0.000433434		NL30	206	34.92	2.44012	0.711837	0.712606	0.000330446										NL28	181	34.92	3.65115	0.714064	0.714203	0.000299722										NL5	237
NL9	266	34.98	0.412551	0.714717	0.714552	0.00194147		NL24	298	34.98	3.66274	0.714682	0.714274	0.000439166		NL30	207	34.98	2.43282	0.712796	0.71261	0.000331343										NL28	182	34.98	3.64853	0.714644	0.714193	0.000303348										NL5	238
NL9	267	35.04	0.410532	0.712467	0.714662	0.00191332		NL24	299	35.04	3.46232	0.713885	0.714264	0.000442395		NL30	208	35.04	2.39705	0.71257	0.712603	0.000322729										NL28	183	35.04	3.78497	0.713742	0.714171	0.000317225										NL5	239
NL9	268	35.1	0.411849	0.717244	0.714705	0.00190093		NL24	300	35.1	3.6799	0.714353	0.714242	0.000415906		NL30	209	35.1	2.48281	0.712974	0.712622	0.000313778										NL28	184	35.1	3.53384	0.714139	0.714184	0.00032266										NL5	240
NL9	269	35.16	0.416336	0.71361	0.71484	0.0018466		NL24	301	35.16	3.62069	0.714039	0.714244	0.000416046		NL30	210	35.16	2.3638	0.712509	0.712607	0.000299502										NL28	185	35.16	3.60038	0.714297	0.714176	0.000329941										NL5	241
NL9	270	35.22	0.426789	0.715188	0.714741	0.001849		NL24	302	35.22	3.70781	0.714741	0.714251	0.000421566		NL30	211	35.22	2.51334	0.712494	0.712616	0.000301216										NL28	186	35.22	3.63834	0.713788	0.714157	0.000308447										NL5	242
NL9	271	35.28	0.413505	0.713578	0.714757	0.00183703		NL24	303	35.28	3.73212	0.71403	0.714237	0.00042444		NL30	212	35.28	2.41301	0.712561	0.712614	0.000300267										NL28	187	35.28	3.61788	0.714308	0.714138	0.000304874										NL5	243
NL9	272	35.34	0.42527	0.716165	0.714811	0.00183714		NL24	304	35.34	3.81083	0.715242	0.714235	0.000426103		NL30	213	35.34	2.47068	0.712667	0.71262	0.000302649										NL28	188	35.34	3.68737	0.713885	0.714141	0.000301747										NL5	244
NL9	273	35.4	0.432138	0.716086	0.714841	0.00187747		NL24	305	35.4	4.10068	0.71384	0.714239	0.000428151		NL30	214	35.4	2.50505	0.712981	0.712628	0.000311716										NL28	189	35.4	3.37812	0.714312	0.714147	0.000298801										NL5	245
NL9	274	35.46	0.419385	0.715817	0.714875	0.00184208		NL24	306	35.46	4.02793	0.71454	0.714238	0.000428496		NL30	215	35.46	2.57946	0.712936	0.71264	0.000302774										NL28	190	35.46	3.57961	0.714187	0.714142	0.000298972										NL5	246
NL9	275	35.52	0.436164	0.715671	0.714893	0.00185687		NL24	307	35.52	4.04408	0.714616	0.714214	0.000408818		NL30	216	35.52	2.6077	0.712677	0.712657	0.000318829										NL28	191	35.52	3.57322	0.714197	0.714097	0.00031938										NL5	247
NL9	276	35.58	0.421764	0.717019	0.714863	0.00184314		NL24	308	35.58	4.18965	0.714016	0.71423	0.000404293		NL30	217	35.58	2.46569	0.712352	0.712654	0.000319557										NL28	192	35.58	3.74599	0.713533	0.71407	0.000331181										NL5	248
NL9	277	35.64	0.424734	0.70863	0.714893	0.00183217		NL24	309	35.64	4.3089	0.714506	0.714225	0.000403484		NL30	218	35.64	2.50112	0.712871	0.712662	0.000314846										NL28	193	35.64	3.6816	0.714158	0.714057	0.000338069										NL5	249
NL9	278	35.7	0.437741	0.718267	0.714912	0.00183377		NL24	310	35.7	4.21201	0.713787	0.714217	0.000408933		NL30	219	35.7	2.43098	0.712986	0.712655	0.000313189										NL28	194	35.7	3.65234	0.714393	0.714026	0.000326426										NL5	250
NL9	279	35.76	0.431597	0.712737	0.715058	0.00189259		NL24	311	35.76	4.46024	0.714756	0.7142	0.000437524		NL30	220	35.76	2.54862	0.712363	0.712664	0.000304701										NL28	195	35.76	3.81524	0.714019	0.714016	0.000334528										NL5	251
NL9	280	35.82	0.431407	0.715499	0.71501	0.00192548		NL24	312	35.82	4.18002	0.714436	0.714194	0.000444586		NL30	221	35.82	2.46743	0.712398	0.712669	0.00031036										NL28	196	35.82	3.85759	0.714098	0.714001	0.000336732										NL5	252
NL9	281	35.88	0.429242	0.716959	0.715039	0.00192568		NL24	313	35.88	4.50119	0.713693	0.714164	0.000490069		NL30	222	35.88	2.49616	0.712784	0.712679	0.000287164										NL28	197	35.88	3.8605	0.714035	0.713968	0.000343815										NL5	253
NL9	282	35.94	0.444924	0.715678	0.715038	0.00192592		NL24	314	35.94	3.89844	0.714705	0.714151	0.000502058		NL30	223	35.94	2.48047	0.712907	0.712699	0.000281868										NL28	198	35.94	3.91364	0.714117	0.713952	0.000336496										NL5	254
NL9	283	36	0.448348	0.713556	0.715029	0.00193661		NL24	315	36	4.53848	0.713545	0.71414	0.000510649		NL30	224	36	2.55462	0.712645	0.712712	0.000250079										NL28	199	36	4.01881	0.714259	0.713934	0.000348188										NL5	255
NL9	284	36.06	0.445263	0.716115	0.71512	0.00200178		NL24	316	36.06	4.10741	0.714928	0.714088	0.000547805		NL30	225	36.06	2.55037	0.712754	0.712713	0.000250572										NL28	200	36.06	3.95031	0.713913	0.713891	0.000353406										NL5	256
NL9	285	36.12	0.450607	0.714917	0.715138	0.00200099		NL24	317	36.12	4.5739	0.713949	0.714062	0.000579941		NL30	226	36.12	2.54745	0.712886	0.712719	0.000249517										NL28	201	36.12	4.05218	0.713599	0.71389	0.000353654										NL5	257
NL9	286	36.18	0.456634	0.716474	0.715222	0.00194843		NL24	318	36.18	4.31534	0.714351	0.714016	0.000619545		NL30	227	36.18	2.54371	0.712809	0.712694	0.000266905										NL28	202	36.18	4.02706	0.714537	0.71389	0.000353149										NL5	258
NL9	287	36.24	0.455031	0.712966	0.715124	0.00193281		NL24	319	36.24	4.41766	0.714313	0.713984	0.00064754		NL30	228	36.24	2.50177	0.71264	0.712707	0.000268467										NL28	203	36.24	4.30523	0.71373	0.713879	0.000346208										NL5	259
NL9	288	36.3	0.447779	0.713719	0.715147	0.00191892		NL24	320	36.3	4.65738	0.714694	0.713922	0.000678549		NL30	229	36.3	2.58194	0.712832	0.712704	0.000271083										NL28	204	36.3	4.2804	0.714165	0.713877	0.000346781										NL5	260
NL9	289	36.36	0.459624	0.715761	0.715195	0.00194092		NL24	321	36.36	4.50437	0.713907	0.713883	0.000712667		NL30	230	36.36	2.49405	0.712687	0.712693	0.000284636										NL28	205	36.36	4.41137	0.71387	0.713854	0.00034493										NL5	261
NL9	290	36.42	0.443955	0.71779	0.715189	0.00194627		NL24	322	36.42	4.55357	0.713854	0.713818	0.000692123		NL30	231	36.42	2.54514	0.712842	0.712682	0.000294084										NL28	206	36.42	4.3748	0.713826	0.713859	0.000346886										NL5	262
NL9	291	36.48	0.441802	0.713572	0.715174	0.00194062		NL24	323	36.48	4.33115	0.714559	0.713804	0.000696144		NL30	232	36.48	2.59612	0.713105	0.712668	0.000291093										NL28	207	36.48	4.4609	0.714125	0.713839	0.000340645										NL5	263
NL9	292	36.54	0.443443	0.716727	0.715088	0.00196753		NL24	324	36.54	4.43116	0.713777	0.713755	0.000705022		NL30	233	36.54	2.57293	0.712647	0.712658	0.000287857										NL28	208	36.54	4.84407	0.714032	0.713836	0.000337527										NL5	264
NL9	293	36.6	0.446317	0.715175	0.715001	0.00200312		NL24	325	36.6	4.39025	0.714108	0.71372	0.000692677		NL30	234	36.6	2.69762	0.71324	0.712644	0.000299252										NL28	209	36.6	4.77006	0.713173	0.713827	0.000331872										NL5	265
NL9	294	36.66	0.447292	0.714784	0.714995	0.00200129		NL24	326	36.66	4.27385	0.714402	0.713701	0.000693288		NL30	235	36.66	2.73834	0.712517	0.712653	0.000295137										NL28	210	36.66	4.63653	0.713466	0.713833	0.00032819										NL5	266
NL9	295	36.72	0.448254	0.715393	0.714887	0.00199346		NL24	327	36.72	4.66649	0.714203	0.713677	0.000679471		NL30	236	36.72	2.70576	0.712617	0.71264	0.000296009										NL28	211	36.72	4.59624	0.713657	0.713824	0.000323447										NL5	267
NL9	296	36.78	0.45038	0.718343	0.715015	0.00170826		NL24	328	36.78	4.4563	0.71381	0.713671	0.000679428		NL30	237	36.78	2.67646	0.712605	0.712628	0.000290327										NL28	212	36.78	4.66702	0.713592	0.71382	0.000316304										NL5	268
NL9	297	36.84	0.450388	0.712901	0.714868	0.00164613		NL24	329	36.84	4.57733	0.713212	0.71365	0.000656456		NL30	238	36.84	2.62064	0.712519	0.71262	0.000299944										NL28	213	36.84	4.73011	0.713579	0.713832	0.000331493										NL5	269
NL9	298	36.9	0.450302	0.715557	0.714918	0.00160635		NL24	330	36.9	4.50444	0.713581	0.713639	0.000645777		NL30	239	36.9	2.63039	0.713074	0.712636	0.000303008										NL28	214	36.9	4.62088	0.713701	0.713831	0.000330809										NL5	270
NL9	299	36.96	0.452092	0.714635	0.71487	0.00161446		NL24	331	36.96	4.57276	0.712949	0.713677	0.000688591		NL30	240	36.96	2.51239	0.712106	0.712624	0.000306222										NL28	215	36.96	4.68315	0.713316	0.713849	0.000359709										NL5	271
NL9	300	37.02	0.462332	0.712516	0.714801	0.00157528		NL24	332	37.02	4.53759	0.713475	0.713658	0.000668613		NL30	241	37.02	2.56695	0.712992	0.712592	0.000334016										NL28	216	37.02	4.62983	0.713827	0.713845	0.000357244										NL5	272
NL9	301	37.08	0.457425	0.718083	0.714751	0.00157521		NL24	333	37.08	4.58775	0.713564	0.713682	0.00067973		NL30	242	37.08	2.49805	0.712301	0.712597	0.000336286										NL28	217	37.08	4.4948	0.7134	0.713852	0.000368504										NL5	273
NL9	302	37.14	0.458317	0.715373	0.714756	0.0015717		NL24	334	37.14	4.80772	0.712811	0.713671	0.000661214		NL30	243	37.14	2.48897	0.712838	0.71257	0.000362275										NL28	218	37.14	4.2735	0.713098	0.713871	0.000388985										NL5	274
NL9	303	37.2	0.458812	0.715491	0.714701	0.00155732		NL24	335	37.2	4.72255	0.712933	0.713702	0.000700888		NL30	244	37.2	2.49394	0.712771	0.712553	0.000361105										NL28	219	37.2	4.24794	0.713723	0.713874	0.000387527										NL5	275
NL9	304	37.26	0.454445	0.7137	0.714655	0.00157479		NL24	336	37.26	4.64187	0.712712	0.713724	0.00073343		NL30	245	37.26	2.47411	0.712086	0.712522	0.000386694										NL28	220	37.26	3.9482	0.714112	0.713861	0.000372406										NL5	276
NL9	305	37.32	0.45363	0.714463	0.714584	0.0015481		NL24	337	37.32	4.65533	0.712885	0.713735	0.000744603		NL30	246	37.32	2.45334	0.712958	0.712513	0.000387463										NL28	221	37.32	4.17739	0.713901	0.713862	0.000372188										NL5	277
NL9	306	37.38	0.47898	0.716895	0.714591	0.00154117		NL24	338	37.38	4.77001	0.712518	0.713775	0.0008315		NL30	247	37.38	2.44866	0.712398	0.712477	0.000415924										NL28	222	37.38	4.10204	0.713729	0.713863	0.000373513										NL5	278
NL9	307	37.44	0.516919	0.713367	0.714615	0.00153392		NL24	339	37.44	4.5852	0.712607	0.713813	0.000869509		NL30	248	37.44	2.57393	0.712167	0.712461	0.000418803										NL28	223	37.44	4.16606	0.713477	0.713876	0.000382414										NL5	279
NL9	308	37.5	0.534564	0.715626	0.714589	0.00152194		NL24	340	37.5	4.65073	0.712887	0.713869	0.000934193		NL30	249	37.5	2.54083	0.71225	0.712438	0.000420049										NL28	224	37.5	4.08057	0.714076	0.713883	0.000383679										NL5	280
NL9	309	37.56	0.554176	0.712988	0.714478	0.00142454		NL24	341	37.56	4.78748	0.713368	0.713897	0.000969191		NL30	250	37.56	2.57411	0.712495	0.712395	0.00042946										NL28	225	37.56	4.08639	0.713597	0.713897	0.000401072										NL5	281
NL9	310	37.62	0.601285	0.71269	0.714468	0.00143257		NL24	342	37.62	4.46251	0.712773	0.713941	0.00099922		NL30	251	37.62	2.52077	0.712567	0.712378	0.000431062										NL28	226	37.62	4.08462	0.714057	0.713899	0.000401916										NL5	282
NL9	311	37.68	0.616327	0.715442	0.714377	0.00138869		NL24	343	37.68	4.57976	0.713328	0.713985	0.00104071		NL30	252	37.68	2.61149	0.712166	0.712335	0.000419059										NL28	227	37.68	4.08486	0.713865	0.713939	0.00039863										NL5	283
NL9	312	37.74	0.61491	0.713146	0.714355	0.00138196		NL24	344	37.74	4.44042	0.713359	0.714015	0.00106863		NL30	253	37.74	2.61769	0.712696	0.712308	0.000438616										NL28	228	37.74	4.08615	0.713772	0.713975	0.000413698										NL5	284
NL9	313	37.8	0.634968	0.713219	0.714391	0.0014099		NL24	345	37.8	4.63395	0.713634	0.714065	0.00111791		NL30	254	37.8	2.72279	0.712385	0.712277	0.000454434										NL28	229	37.8	4.13098	0.713844	0.714002	0.000423256										NL5	285
NL9	314	37.86	0.634687	0.713002	0.714335	0.0014096		NL24	346	37.86	4.43772	0.713571	0.71412	0.00115345		NL30	255	37.86	2.70268	0.712546	0.71226	0.000453773										NL28	230	37.86	3.9266	0.71423	0.714007	0.000418917										NL5	286
NL9	315	37.92	0.631613	0.714542	0.714212	0.0012318		NL24	347	37.92	4.52237	0.714014	0.714216	0.00121798		NL30	256	37.92	2.75804	0.712107	0.712224	0.000482186										NL28	231	37.92	3.86455	0.714444	0.714	0.000428056										NL5	287
NL9	316	37.98	0.639569	0.713763	0.714247	0.00121123		NL24	348	37.98	4.17709	0.714017	0.714305	0.00128579		NL30	257	37.98	2.726	0.712972	0.712185	0.000468177										NL28	232	37.98	3.94997	0.714066	0.714016	0.000426969										NL5	288
NL9	317	38.04	0.656157	0.714467	0.714172	0.00121045		NL24	349	38.04	4.27705	0.715073	0.714406	0.00131805		NL30	258	38.04	2.73081	0.712326	0.712192	0.000468902										NL28	233	38.04	3.96111	0.714698	0.713979	0.000533601										NL5	289
NL9	318	38.1	0.624673	0.713878	0.714224	0.00126871		NL24	350	38.1	4.0142	0.714025	0.714477	0.00133576		NL30	259	38.1	2.74087	0.711764	0.712157	0.000454349										NL28	234	38.1	3.9247	0.713951	0.713936	0.000602442										NL5	290
NL9	319	38.16	0.652959	0.713731	0.714224	0.00126881		NL24	351	38.16	4.08794	0.714405	0.714549	0.00135418		NL30	260	38.16	2.68523	0.712831	0.712155	0.000453867										NL28	235	38.16	3.84576	0.714522	0.713931	0.000608637										NL5	291
NL9	320	38.22	0.674015	0.714139	0.714168	0.00113145		NL24	352	38.22	3.6231	0.714512	0.714659	0.00137049		NL30	261	38.22	2.68611	0.711768	0.712128	0.00044105										NL28	236	38.22	3.96548	0.7146	0.713945	0.000594456										NL5	292
NL9	321	38.28	0.670349	0.713274	0.714117	0.00111725		NL24	353	38.28	4.08883	0.715087	0.714761	0.00137437		NL30	262	38.28	2.6902	0.712286	0.712102	0.00042935										NL28	237	38.28	3.82993	0.713685	0.714006	0.000678854										NL5	293
NL9	322	38.34	0.611094	0.713896	0.714123	0.0011256		NL24	354	38.34	3.52068	0.715142	0.71488	0.00137836		NL30	263	38.34	2.85438	0.711675	0.712087	0.000439285										NL28	238	38.34	3.60465	0.714082	0.71401	0.000679932										NL5	294
NL9	323	38.4	0.593919	0.713216	0.714113	0.00113064		NL24	355	38.4	3.58951	0.714688	0.714979	0.00135858		NL30	264	38.4	2.94066	0.712328	0.712055	0.000415259										NL28	239	38.4	3.49286	0.713754	0.714025	0.000683091										NL5	295
NL9	324	38.46	0.593447	0.714585	0.714094	0.00113051		NL24	356	38.46	3.56959	0.716137	0.715108	0.00133769		NL30	265	38.46	2.93101	0.711539	0.712046	0.000411078										NL28	240	38.46	3.22484	0.714218	0.714067	0.000710915										NL5	296
NL9	325	38.52	0.567553	0.714853	0.714023	0.0010248		NL24	357	38.52	3.59909	0.715303	0.715218	0.00128872		NL30	266	38.52	2.96239	0.712106	0.712033	0.00041457										NL28	241	38.52	3.23677	0.714355	0.714085	0.000703688										NL5	297
NL9	326	38.58	0.581213	0.713788	0.714046	0.00101894		NL24	358	38.58	3.6825	0.715862	0.715346	0.00127975		NL30	267	38.58	2.91718	0.712013	0.712023	0.000413312										NL28	242	38.58	3.12634	0.714072	0.714068	0.000710747										NL5	298
NL9	327	38.64	0.597836	0.713202	0.713996	0.000982611		NL24	359	38.64	3.50383	0.715553	0.715441	0.00125519		NL30	268	38.64	2.93241	0.711548	0.712	0.000409732										NL28	243	38.64	3.21009	0.71462	0.714067	0.000711977										NL5	299
NL9	328	38.7	0.602682	0.713434	0.714034	0.000968942		NL24	360	38.7	3.70406	0.715364	0.715573	0.00121464		NL30	269	38.7	2.8528	0.712045	0.711994	0.000403058										NL28	244	38.7	3.06132	0.714102	0.714067	0.000711985										NL5	300
NL9	329	38.76	0.575934	0.714414	0.714079	0.00094178		NL24	361	38.76	3.32887	0.71569	0.715681	0.00118185		NL30	270	38.76	2.89683	0.711706	0.71198	0.00040594										NL28	245	38.76	3.17866	0.7146	0.714082	0.000713226										NL5	301
NL9	330	38.82	0.576225	0.716076	0.71407	0.000929862		NL24	362	38.82	3.45839	0.715491	0.715783	0.00113413		NL30	271	38.82	2.83213	0.711531	0.711964	0.000387789										NL28	246	38.82	3.33312	0.714775	0.714103	0.000714497										NL5	302
NL9	331	38.88	0.569497	0.713348	0.714117	0.00092496		NL24	363	38.88	3.09749	0.715989	0.715875	0.00108813		NL30	272	38.88	2.76207	0.711518	0.71195	0.000381191										NL28	247	38.88	3.46434	0.714612	0.714088	0.000724702										NL5	303
NL9	332	38.94	0.54022	0.713922	0.714155	0.000914826		NL24	364	38.94	3.38432	0.715797	0.715975	0.00103407		NL30	273	38.94	2.72048	0.711965	0.711923	0.00037197										NL28	248	38.94	3.30283	0.7138	0.714068	0.000730511										NL5	304
NL9	333	39	0.54381	0.714156	0.714243	0.000953101		NL24	365	39	3.18308	0.716672	0.71606	0.000993543		NL30	274	39	2.78419	0.711238	0.711929	0.000377493										NL28	249	39	2.83001	0.713332	0.714068	0.000730353										NL5	305
NL9	334	39.06	0.523465	0.712886	0.714226	0.000952934		NL24	366	39.06	3.228	0.716791	0.716129	0.000931996		NL30	275	39.06	2.81033	0.711666	0.711909	0.000336878										NL28	250	39.06	3.28691	0.714257	0.714052	0.000736437										NL5	306
NL9	335	39.12	0.515629	0.716489	0.714243	0.000949809		NL24	367	39.12	3.4874	0.716573	0.716175	0.000919006		NL30	276	39.12	2.72987	0.712363	0.711899	0.000329543										NL28	251	39.12	2.79353	0.711985	0.714021	0.000732048										NL5	307
NL9	336	39.18	0.540893	0.712513	0.714239	0.000949156		NL24	368	39.18	3.19655	0.716048	0.716276	0.000873909		NL30	277	39.18	2.84096	0.711729	0.711899	0.000329607										NL28	252	39.18	1.76645	0.712298	0.714002	0.000742844										NL5	308
NL9	337	39.24	0.533081	0.716085	0.714196	0.000998822		NL24	369	39.24	3.18487	0.716137	0.716331	0.000813018		NL30	278	39.24	2.74212	0.712232	0.711886	0.00029905										NL28	253	39.24	1.51482	0.713194	0.713986	0.000737489										NL5	309
NL9	338	39.3	0.532237	0.713513	0.714162	0.00103653		NL24	370	39.3	3.03801	0.716788	0.716405	0.000762261		NL30	279	39.3	3.02391	0.711853	0.711905	0.000313385										NL28	254	39.3	1.29775	0.713608	0.713954	0.000735567										NL5	310
NL9	339	39.36	0.520726	0.715712	0.71416	0.00103664		NL24	371	39.36	3.21517	0.716589	0.71647	0.000747087		NL30	280	39.36	2.96201	0.711841	0.711912	0.000324876										NL28	255	39.36	1.46692	0.715931	0.713964	0.000734268										NL5	311
NL9	340	39.42	0.548408	0.713361	0.714185	0.00102546		NL24	372	39.42	2.89421	0.717019	0.716525	0.000718331		NL30	281	39.42	2.96684	0.711545	0.71192	0.000322419										NL28	256	39.42	1.97317	0.714257	0.713955	0.000734721										NL5	312
NL9	341	39.48	0.534191	0.71376	0.714196	0.00102441		NL24	373	39.48	3.08936	0.716441	0.71658	0.000645872		NL30	282	39.48	2.91404	0.71181	0.711928	0.000336303										NL28	257	39.48	2.07031	0.714423	0.713964	0.00073415										NL5	313
NL9	342	39.54	0.533248	0.714333	0.714297	0.0011017		NL24	374	39.54	3.03169	0.717142	0.71659	0.000641618		NL30	283	39.54	2.87358	0.712067	0.711959	0.000349328										NL28	258	39.54	2.37327	0.715253	0.713944	0.000737091										NL5	314
NL9	343	39.6	0.541659	0.714196	0.714273	0.00110477		NL24	375	39.6	3.04372	0.716587	0.716631	0.000602926		NL30	284	39.6	3.00992	0.711697	0.711971	0.000361937										NL28	259	39.6	3.12798	0.714109	0.713922	0.000736076										NL5	315
NL9	344	39.66	0.531592	0.713843	0.714319	0.00116237		NL24	376	39.66	3.05886	0.717503	0.716676	0.000604882		NL30	285	39.66	2.88149	0.711915	0.711982	0.000369122										NL28	260	39.66	2.74556	0.713485	0.713889	0.000754967										NL5	316
NL9	345	39.72	0.521981	0.714365	0.7143	0.00117687		NL24	377	39.72	2.99863	0.716781	0.716728	0.00058543		NL30	286	39.72	2.88333	0.71165	0.712003	0.000365666										NL28	261	39.72	2.74163	0.713536	0.713854	0.000749486										NL5	317
NL9	346	39.78	0.522028	0.714282	0.714348	0.00116597		NL24	378	39.78	3.15358	0.717499	0.716764	0.000536998		NL30	287	39.78	2.68541	0.712365	0.712006	0.000366412										NL28	262	39.78	2.71607	0.714089	0.713847	0.000759203										NL5	318
NL9	347	39.84	0.516482	0.715118	0.714438	0.00121642		NL24	379	39.84	3.17101	0.717219	0.716786	0.000507105		NL30	288	39.84	2.73559	0.71165	0.712041	0.000395493										NL28	263	39.84	2.87453	0.7144												NL5	319
NL9	348	39.9	0.528063	0.714855	0.714437	0.00121645		NL24	380	39.9	3.32786	0.717059	0.716836	0.000462697		NL30	289	39.9	2.63783	0.712115	0.712065	0.000389546										NL28	264	39.9	2.9937	0.7145												NL5	320
NL9	349	39.96	0.51983	0.714569	0.714428	0.00120604		NL24	381	39.96	3.38306	0.716943	0.716866	0.000440408		NL30	290	39.96	2.68849	0.71188	0.712091	0.000383954										NL28	265	39.96	3.00971	0.713336												NL5	321
NL9	350	40.02	0.516775	0.716183	0.714417	0.00121915		NL24	382	40.02	3.32955	0.717161	0.716917	0.000419479		NL30	291	40.02	2.73906	0.711577	0.71211	0.000394221										NL28	266	40.02	2.92948	0.713514
NL9	351	40.08	0.503287	0.713946	0.714493	0.00127267		NL24	383	40.08	3.49813	0.717084	0.716916	0.000420344		NL30	292	40.08	2.61829	0.712348	0.712135	0.00036476										NL28	267	40.08	2.94744	0.714433
NL9	352	40.14	0.510162	0.714353	0.714487	0.00127477		NL24	384	40.14	3.38788	0.716506	0.716874	0.000500602		NL30	293	40.14	2.65666	0.712223	0.712164	0.000368736										NL28	268	40.14	2.89674	0.713501
NL9	353	40.2	0.508887	0.714328	0.714544	0.00124653		NL24	385	40.2	3.65074	0.716722	0.716875	0.000499668		NL30	294	40.2	2.67719	0.711989	0.712173	0.000377302										NL28	269	40.2	2.84348	0.713577
NL9	354	40.26	0.531322	0.712346	0.714472	0.00120499		NL24	386	40.26	3.73011	0.717643	0.716912	0.000485678		NL30	295	40.26	2.65447	0.711758	0.712198	0.000376775										NL28	270	40.26	2.86134	0.713263
NL9	355	40.32	0.507906	0.71248	0.714494	0.00117528		NL24	387	40.32	3.50654	0.716387	0.716923	0.000472512		NL30	296	40.32	2.57318	0.712349	0.71221	0.000383823										NL28	271	40.32	2.72996	0.713956
NL9	356	40.38	0.504185	0.714066	0.714448	0.00114317		NL24	388	40.38	3.09741	0.717171	0.71693	0.000472318		NL30	297	40.38	2.66993	0.712464	0.712226	0.000381025										NL28	272	40.38	2.82889	0.713424
NL9	357	40.44	0.49833	0.714193	0.714483	0.00113318		NL24	389	40.44	3.41611	0.717449	0.716935	0.000469509		NL30	298	40.44	2.70877	0.71254	0.71224	0.00037552										NL28	273	40.44	2.82596	0.714048
NL9	358	40.5	0.504243	0.714297	0.714435	0.00111621		NL24	390	40.5	3.5908	0.7171	0.716945	0.000475281		NL30	299	40.5	2.74144	0.711966	0.712283	0.00038235										NL28	274	40.5	2.91255	0.713764
NL9	359	40.56	0.497208	0.716857	0.714497	0.00111717		NL24	391	40.56	3.56347	0.716685	0.716985	0.000492527		NL30	300	40.56	2.79923	0.712619	0.712309	0.00038081										NL28	275	40.56	2.77668	0.714073
NL9	360	40.62	0.518155	0.713713	0.71446	0.00116406		NL24	392	40.62	2.7166	0.716491	0.71699	0.000494812		NL30	301	40.62	2.7835	0.712634	0.712334	0.000394553										NL28	276	40.62	2.83875	0.713484
NL9	361	40.68	0.490427	0.716505	0.714444	0.00116971		NL24	393	40.68	2.76505	0.716768	0.717023	0.00050713		NL30	302	40.68	2.76705	0.712543	0.712342	0.000384446										NL28	277	40.68	2.74764	0.713578
NL9	362	40.74	0.50208	0.713102	0.714489	0.00119072		NL24	394	40.74	2.93893	0.717495	0.71702	0.000504922		NL30	303	40.74	2.68346	0.712407	0.712353	0.000377454										NL28	278	40.74	2.66422	0.712899
NL9	363	40.8	0.514194	0.714928	0.714489	0.00119053		NL24	395	40.8	3.1542	0.717416	0.71702	0.000505117		NL30	304	40.8	2.70238	0.712323	0.712376	0.000358078										NL28	279	40.8	2.74654	0.713351
NL9	364	40.86	0.50032	0.716657	0.714476	0.00119477		NL24	396	40.86	3.16017	0.716665	0.717032	0.000521582		NL30	305	40.86	2.7009	0.712149	0.712364	0.000365154
NL9	365	40.92	0.504826	0.714382				NL24	397	40.92	2.72286	0.716485	0.71702	0.000522325		NL30	306	40.92	2.70535	0.71296	0.712393	0.000347363
NL9	366	40.98	0.495544	0.715781				NL24	398	40.98	2.74724	0.717296	0.71703	0.000526543		NL30	307	40.98	2.72609	0.712383	0.712403	0.000344265
NL9	367	41.04	0.491099	0.712916				NL24	399	41.04	3.25059	0.717047	0.717034	0.000526491		NL30	308	41.04	2.79617	0.712481	0.712401	0.000346965
NL9	368	41.1	0.506049	0.71668				NL24	400	41.1	3.31204	0.717645	0.717034	0.000526476		NL30	309	41.1	2.80924	0.712647	0.712438	0.0003262
NL9	369	41.16	0.485111	0.713943				NL24	401	41.16	3.39408	0.716624	0.717039	0.000527562		NL30	310	41.16	2.62981	0.712123	0.712428	0.000333271
NL9	370	41.22	0.495584	0.714918				NL24	402	41.22	2.65268	0.715283	0.717083	0.00054786		NL30	311	41.22	2.66735	0.71273	0.712433	0.000331555
NL9	371	41.28	0.486384	0.713908				NL24	403	41.28	1.93654	0.716634	0.717065	0.000569066		NL30	312	41.28	2.64367	0.71268	0.712438	0.000326092
NL9	372	41.34	0.494033	0.713298				NL24	404	41.34	2.01423	0.717377	0.717049	0.000568557		NL30	313	41.34	2.71662	0.712627	0.712464	0.000307678
NL9	373	41.4	0.494916	0.714424				NL24	405	41.4	1.88186	0.716507				NL30	314	41.4	2.70496	0.712638	0.712459	0.000310876
NL9	374	41.46	0.493964	0.714797				NL24	406	41.46	1.70477	0.717038				NL30	315	41.46	2.70299	0.71246	0.712457	0.000311182
NL9	375	41.52	0.497099	0.713976				NL24	407	41.52	1.90428	0.716774				NL30	316	41.52	2.62356	0.712321	0.712452	0.00031116
NL9	376	41.58	0.481699	0.715605				NL24	408	41.58	1.8711	0.717384				NL30	317	41.58	2.73467	0.713095	0.712464	0.000300209
NL9	377	41.64	0.487817	0.712415				NL24	409	41.64	2.23119	0.717891				NL30	318	41.64	2.72695	0.712737	0.712467	0.000303167
NL9	378	41.7	0.478873	0.713763				NL24	410	41.7	2.394	0.717308				NL30	319	41.7	2.69707	0.712983	0.712456	0.00030482
NL9	379	41.76	0.477984	0.715812				NL24	411	41.76	2.5933	0.717786				NL30	320	41.76	2.8024	0.71197	0.712462	0.000309505
NL9	380	41.82	0.478996	0.713856				NL24	412	41.82	3.09194	0.717414				NL30	321	41.82	2.84179	0.712334	0.71245	0.000321208
NL9	381	41.88	0.477545	0.713876				NL24	413	41.88	2.89437	0.716767				NL30	322	41.88	2.88186	0.712473	0.712445	0.000324055
NL9	382	41.94	0.477814	0.713825				NL24	414	41.94	3.00689	0.717929				NL30	323	41.94	2.81541	0.711947	0.71245	0.000320988
NL9	383	42	0.479147	0.715229				NL24	415	42	2.92771	0.716772				NL30	324	42	2.7404	0.712675	0.712431	0.000309603
								NL24	416	42.06	2.92012	0.71742				NL30	325	42.06	2.6777	0.71247	0.712438	0.000311374
								NL24	417	42.12	3.02942	0.71711				NL30	326	42.12	2.7144	0.711821	0.712447	0.000317115
								NL24	418	42.18	2.65799	0.717159				NL30	327	42.18	2.63716	0.712889	0.712437	0.000316341
								NL24	419	42.24	2.85708	0.717242				NL30	328	42.24	2.64939	0.71202	0.712445	0.000311807
								NL24	420	42.3	2.79425	0.718096				NL30	329	42.3	2.65393	0.712375	0.712437	0.000312465
								NL24	421	42.36	3.00482	0.716098				NL30	330	42.36	2.67716	0.712164
																NL30	331	42.42	2.72742	0.712718
																NL30	332	42.48	2.85345	0.712175
																NL30	333	42.54	2.83694	0.712376
																NL30	334	42.6	2.94664	0.712372
																NL30	335	42.66	2.84846	0.71237
																NL30	336	42.72	2.8188	0.712759
																NL30	337	42.78	2.93524	0.712207	NA	NA
																NL30	338	42.84	2.95931	0.712787	NA	NA
																NL30	339	42.9	3.00966	0.711945	NA	NA
																NL30	340	42.96	2.9669	0.712165	NA	NA
																NL30	341	43.02	3.05136	0.712306	NA	NA
																NL30	342	43.08	2.91454	0.712305	NA	NA
																NL30	343	43.14	2.82259	0.712638	NA	NA
																NL30	344	43.2	2.81918	0.7128	NA	NA
																NL30	345	43.26	2.88441	0.712285	NA	NA
																NL30	346	43.32	2.84504	0.712403	NA	NA
[truncated: 33 more columns]
